# Supplementary material for: Comparison of Centella with Flavonoids for Treatment of Symptoms in Hemorrhoidal Disease and After Surgical Intervention: A Randomized Clinical Trial
Source: Sci Rep. 2020 May 14;10:8009. doi: 10.1038/s41598-020-64772-0 (PMC7224176; doi:10.1038/s41598-020-64772-0)
Supplement: Supplementary file 1 — Dataset 1, Dataset 2, Dataset 3, Dataset 4. [file 41598_2020_64772_MOESM1_ESM.xls]

## Sheet: DATABASE hemorroids II, III IV
n°	CodRandom	anonimus	Kg	h	BMI	diagnosis.1	diagnosi.2	sintomatologia	VAS	irritazione	prurito	sensPeso	STIPSI-T0	sangue	tenesmo	anamnesi patologica	treatment-T0	sintomatologia	VAS	irritazione	prurito	sensPeso	STIPSI-T1	sangue	tenesmo	treatment-T1	sintomatologia	VAS	irritazione	prurito	sensPeso	STIPSI-T2	sangue	tenesmo	anamnesi patologica	treatment-T2	BMI	sintomatologia	VAS	irritazione	prurito	sensPeso	STIPSI-T3	sangue	tenesmo	Anamnesi	treatment-T3	diagnosi	sintomatologia
1	78CBACBA	ALBm49	60	1.73	20	2	irritazione anale	stipsi	4	1	1	1	1	0	1	stipsi	2		3	1	1	1	1	0	1	ProtCent		2	1	0	0	1	0	0		ProtCent	19.4	evacuazioni regolari	0	0	0	0	0	0	0		ProtCent
276	36BABCCA	AGm43	79	1.77	25.2	3	irritazione anale	stipsi	4	1	1	1	1	0	0	stipsi	3		2	0	1	0	1	0	0	controllo, levoxacin 500 mg 1 cpx2 per 8gg, ibuprofene 600 1 bust per 8 gg		2	0	1	0	1	0	0		controllo, levoxacin 500 mg 1 cpx2 per 8gg, ibuprofene 600 1 bust per 8 gg	23.8	evacuazioni regolari	2	0	0	0	0	0	0		controllo, levoxacin 500 mg 1 cpx2 per 8gg, ibuprofene 600 1 bust per 8 gg		evacuazioni regolari
398	49BCAABC	AAm64	72	1.68	25.5	3	irritazione anale	stipsi	4	1	0	1	1	0	1	marische e malattia diverticolare	2		1	0	1	0	1	1	1	ProtCent, DIETA DIVERTICOLI, paramomicina 250 mg 1cpx2 per 7 gg al mese tutti i mesi	feci morbide evacuazioni regolari	2	1	0	1	1	0	1		ProtCent, DIETA DIVERTICOLI, paramomicina 250 mg 1cpx2 per 7 gg al mese tutti i mesi	24.8016	feci morbide evacuazioni regolari	2	1	0	1	1	0	1		ProtCent, DIETA DIVERTICOLI, paramomicina 250 mg 1cpx2 per 7 gg al mese tutti i mesi		feci morbide evacuazioni regolari
210	77CBACAB	AMm60	94	1.67	33.7	3	irritazione anale	stipsi	5	1	0	0	1	0	0	stipsi	3		3	1	0	0	1	0	0	controllo		3	1	0	0	1	0	0		controllo	31.2	evacuazioni regolari	3	1	0	0	1	0	0		controllo		evacuazioni regolari
373	26ACBCAB	APm32	65	1.88	18.4	3	irritazione anale	stipsi, ano umido	0	1	0	0	1	0	0	ano umido, RICHIESTO ESAMI DELLE FECI	2		0	1	0	0	1	0	0	ProtCent		0	0	0	0	1	0	0		ProtCent	18.4	evacuazioni regolari	0	0	0	0	0	0	0		ProtCent
5	36BABCCA	AEm36	80	1.8	24.7	3	irritazione anale		7	1	1	1	0	0	0	varicocele	1		6	1	1	1	0	0	0	ProtFlav		1	0	0	0	0	0	0		ProtFlav	24.1	evacuazioni regolari	0	0	0	0	0	0	0		ProtFlav
16	22ACBABC	BAf63	65	1.65	23.9	2	irritazione anale	congestione mucosa, stipsi, diarrea, mucorrea, dolore addominale, flatulenza, astenia, colite	8	1	1	0	1	0	0	stipsi, 2 polipi iperplastici colon asportati	1	congestione mucosa, stipsi, diarrea, mucorrea, dolore addominale, flatulenza, astenia, colite	3	0	1	0	1	0	0	ProtFlav	congestione mucosa, stipsi, diarrea, mucorrea, dolore addominale, flatulenza, astenia, colite	2	1	0	0	1	0	0		ProtFlav	23.9	evacuazioni regolari	0	1	0	0	0	0	0		ProtFlav		evacuazioni regolari
213	57BCBCAA	BMf44	57	1.65	20.9	4	irritazione anale	stipsi	5	0	0	0	1	1	0	stipsi, piccolo rettocele anteriore, colpocele, cistocele SINDROME TRICOMPARTIMENTALE	2		4	1	0	0	1	1	0	protCent		2	0	0	0	1	0	0		protCent	20.9	evacuazioni regolari	0	0	0	0	0	0	0		protCent		evacuazioni regolari
214	83CBCABA	BMm45	84	1.8	25.9	2	irritazione anale	stipsi	7	1	0	0	1	1	0	stipsi	1		7	1	1	1	1	1	1	protFlav		4	0	1	1	1	0	1	fatta RSCS	protFlavonil	25.3	evacuazioni regolari	0	0	0	0	0	0	0		ProtFlav	sanguinamento causato dalla preparazione alla RSCS	evacuazioni regolari
415	49BCAABC	BGm75	78	1.73	26.1	3	irritazione anale		2	1	0	1	1	1	1	stipsi ostinata, ragade, ano umido, malattia diverticolare	3		1	0	1	1	1	1	0	controllo, DIETA DIVERTICOLI, paramomicina 250 mg 1cpx2 per 7 gg al mese tutti i mesi		2	1	0	1	1	1	1		controllo, DIETA DIVERTICOLI, paramomicina 250 mg 1cpx2 per 7 gg al mese tutti i mesi	26.1	feci morbide evacuazioni regolari	1	1	0	1	1	1	1		controllo, DIETA DIVERTICOLI, paramomicina 250 mg 1cpx2 per 7 gg al mese tutti i mesi		feci morbide evacuazioni regolari
18	81CBBCAA	BAf66	63	1.67	22.6	2	irritazione anale	flatulenza	4	1	1	1	1	1	1	stipsi, ernia iatale, pollachiuria, dolicosigma, TEMPO DI TRANSITO nella norma	1		2	1	1	1	1	1	1	ProtFlav		2	0	0	0	1	0	0		ProtFlav	21.5	evacuazioni regolari	1	0	0	0	0	0	0		ProtFlav		evacuazioni regolari
416	65CABACB	BIf56	85	1.62	32.4	3	irritazione anale		4	1	0	1	1	1	1	stipsi ostinata, rettocele, ragade, ano umido	3		1	0	1	1	1	1	1	controllo		4	1	0	1	1	1	1		controllo	31.6	feci morbide evacuazioni regolari	2	1	0	1	0	1	1		controllo		feci morbide evacuazioni regolari
24	29ACCBAB	BTm83	80	1.75	26.1	3	irritazione anale		3	0	0	0	1	1	0	stipsi, marische, kretto nel 2007	1		0	0	0	0	1	0	0	protFlav e Idracol		0	0	0	0	1	0	0		protFlav e Idracol	25.5	evacuazioni regolari	0	0	0	0	0	0	0		protFlav e Idracol		feci morbide evacuazioni regolari
128	30ACCBBA	BEf59	60	1.59	23.7	4	irritazione anale	stipsi cronica, rettocele ernia crurale	5	1	1	0	1	1	0	stipsi cronica, rettocele ernia crurale	3		5	1	1	0	1	1	0	controllo		5	1	1	0	1	1	0		controllo	23.3	controllo	5	1	1	0	1	1	0		controllo
314	58BCCAAB	BMTf52	79	1.68	28	4	irritazione anale		3	0	0	0	1	1	0	ano umido, dolori addominali, malattia diverticolare, stipsi, isteroannessectomia aa2000, rettocele anteriore, assume lassativi	1		1	0	0	0	1	1	0	ProtFlav, DIETA DIVERTICOLI, paramomicina 250 mg 1cpx2 per 7 gg al mese tutti i mesi		0	0	0	0	1	0	0		ProtFlav, DIETA DIVERTICOLI, paramomicina 250 mg 1cpx2 per 7 gg al mese tutti i mesi	27.3	evacuazioni regolari	0	0	0	0	0	0	0		ProtFlav, DIETA DIVERTICOLI, paramomicina 250 mg 1cpx2 per 7 gg al mese tutti i mesi
220	77CBACAB	BSm18	62	1.62	23.6	3	irritazione anale	feci morbide	0	1	0	1	0	1	0	stipsi, padre emorroidi IV°	2		0	1	0	0	0	0	0	protCent		0	1	0	0	0	0	0		protCent	23.2	evacuazioni regolari	0	0	0	0	0	0	0		protCent
219	81CBBCAA	BMm47	90	1.72	30.4	4	irritazione anale		10	1	0	0	0	1	1	stipsi, fistole perianali 2006	1	evacuazione giornaliera 1, feci formate	3	1	0	1	1	1	0	ProtFlav		1	0	0	1	1	0	0		ProtFlav	29.4	evacuazioni regolari	0	0	0	0	0	0	0		ProtFlav		evacuazioni regolari
378	63CAACBB	BFm40	95	1.9	26.3	3	irritazione anale	BRUCIORE SE ASSUME ALCOOLICI	0	1	1	0	0	0	1	stipsi, padre K colon AA 55	1		0	0	0	0	1	0	0	ProtFlav, PENTACOL 500 gel (a giorni alterni per 15 gg), PENTACOL supposte,	evacuazioni regolari	0	0	0	0	1	0	0		ProtFlav, PENTACOL 500 gel (a giorni alterni per 15 gg), PENTACOL supposte,	26.3		0	0	0	0	1	0	0		ProtFlav, PENTACOL 500 gel (a giorni alterni per 15 gg), PENTACOL supposte,
225	52BCABCA	CEf37	61	1.63	23	3	irritazione anale		5	1	0	0	0	0	0	stipsi	2		3	1	0	0	1	0	0	ProtCent		2	0	0	0	1	0	0		ProtCent	22.2	evacuazioni regolari feci morbide	1	0	0	0	0	0	0		ProtCent prosegue per 10 GG dieta, cure igieniche
33	9ABACCB	CEf57	60	1.72	20.3	2	irritazione anale	muco nelle feci, evacuazione dolorosa	3	1	0	1	0	1	1	RETTOCELE stipsi, sod, ulcere duodenali,dolicocolon, insufficienza pancreatica DOPO PAROTITE-PANCREATITE ACUTA RICOVERO 1990, DEFECOrmn documenta dissinergia pubotrettale, discesa pavimento e CISTOCELE anteriore 1-2° grado con imbutizzazione collo vescicale	2	muco nelle feci	1	1	0	1	0	1	1	ProtCent		1	1	0	1	0	1	1		ProtCent	19.6	evacuazioni regolari	1	1	0	1	0	1	1		ProtCent		evacuazioni regolari
223	18ABCCBA	CEf52	75	1.68	26.6	2	irritazione anale	stipsi, feci caprine, flatulenza	5	1	0	0	1	1	1	stipsi, marische, rettocele anteriore, isterectomia 2007 per fibroma	2		4	1	0	0	1	1	1	ProtCent	evacuazione settimanale 1, feci formate	3	0	0	0	1	1	1		ProtCent	25.9		2	0	0	0	1	1	0		ProtCent		evacuazioni regolari
419	13ABCABC	CRm57	85	1.85	24.8	4	stipsi, irritazione anale		3	1	1	1	1	0	0	stpsi cronica, prolasso circonferenziale	3		1	1	1	0	1	0	0	controllo		0	0	0	0	1	0	0		controllo	24.3		0	0	0	0	1	0	0		controllo		feci morbide evacuazioni regolari
153	18ABCCBA	CAf54	55	1.65	20.2	3	irritazione anale	perdita di peso	5	1	0	1	1	0	1	stipsi	1		1	0	0	1	1	0	1	ProtFlav		0	1	0	1	1	1	1		ProtFlav	19.47	evacuazioni regolari feci morbide	0	0	0	0	0	0	0		ProtFlav		evacuazioni regolari
346	53BCACAB	CEf52	82	1.66	29.8	3	irritazione anale	stipsi, feci caprine	7	1	1	0	1	1	0	padre k colon, OPERATA DA ME COLELAP, laparocele su trocar operata con successo, RSCS EMORROIDI CONGESTE, TC ADDOME per laparocele	2		2	0	0	0	1	1	0	ProtCent		1	0	0	0	1	1	0		ProtCent	28.3	evacuazioni regolari	0	0	0	0	0	0	0		ProtCent		evacuazioni regolari
42	27ACBCBA	CEf56	90	1.52	39	3	irritazione anale		4	1	1	1	1	1	1	stipsi, obesità, sorella colite spastica, familiarità K pancreas e K polmone, cirrosi epatica,	1		3	0	0	1	1	0	1	ProtFlav		1	0	0	1	1	0	0		ProtFlav	36.4	evacuazioni regolari feci morbide	0	0	0	1	0	0	0		ProtFlav		evacuazioni regolari
38	81CBBCAA	CTf60	81	1.6	31.6	4	stipsi, irritazione anale	marische, dolore addominale fossa iliaca sin, stipsi, evacuazione dolorosa, sanguinamento, anemizzazione, mucorrea, flatulenza, astenia	9	1	1	1	1	1	1	malattia diverticolare, allergia anestetici, tonsillectomia, adenoidectomia, appendicectomia, isteroannessectomia,tunnel carpale, PADRE INFARTO INTESTINALE	2		5	1	1	0	1	1	0	ProtCent, DIETA DIVERTICOLI, paramomicina 250 mg 1cpx2 per 7 gg al mese tutti i mesi	astenia	2	1	0	0	1	1	0		ProtCent, DIETA DIVERTICOLI, paramomicina 250 mg 1cpx2 per 7 gg al mese tutti i mesi	29.7	deve proseguire seconda settimana, accertamenti in corso	1	0	0	0	1	1	0		ProtCent, DIETA DIVERTICOLI, paramomicina 250 mg 1cpx2 per 7 gg al mese tutti i mesi		evacuazioni regolari feci morbide
2	81CBBCAA	CRm58	87	1.69	30.1038	3	irritazione anale	stipsi, marische	6	1	1	1	1	1	1	stipsi, marische	2		3	0	0	0	1	1	0	ProtCent		1	0	0	0	1	1	0		ProtCent	29.8	evacuazioni regolari	0	0	0	0	0	1	0		ProtCent		evacuazioni regolari
172	64CABABC	CTf58	67	1.57	23.1834	2	irritazione anale	stipsi	4	0	0	0	1	0	0	stipsi	3		4	0	0	0	1	0	1	controllo		2	0	0	0	1	0	0		controllo	22.8374	evacuazioni regolari feci morbide	0	0	0	0	0	0	0		controllo		evacuazioni regolari feci morbide
41	83CBCABA	CRm66	70	1.69	24.2215	3	irritazione anale	stipsi, flatulenza	6	1	1	1	1	1	1	feci dure, evacuazione giornaliera, Riabilitazione pavimento pelvico	2		3	1	1	1	1	0	1	ProtCent		1	1	0	0	1	0	1		ProtCent	23.8	evacuazioni regolari feci morbide	0	0	0	0	0	0	0		ProtCent		evacuazioni regolari feci morbide
424	53BCACAB	CGm68	81.5	1.7	28.3737	2	irritazione anale	stipsi ostinata	0	1	0	0	1	1	0	emorroidi II sanguinanti	4.3		0	0	0	0	1	0	0	OPERATO controllo legatura elastica	feci morbide evacuazioni regolari	0	0	0	0	0	0	0		OPERATO controllo legatura elastica	27.3356	evacuazioni regolari feci morbide	0	0	0	0	0	0	0		OPERATO controllo legatura elastica		evacuazioni regolari feci morbide
380	86CCABAB	DRm63	65	1.73	21.7	3		stipsi, feci caprine	0	0	0	0	1	1	0	forte sanguinamento, Osp. San Giovanni Milligan Morgan 1980 (anni 29), bendabbio elastico nel 2008, colonscopia 2008, antra MRGE, statine per ipercolesterolemia, atenololo beta bloccante iperteso, cardirene (aspirinetta)	2		0	0	0	0	1	1	0	ProtCent		0	0	0	0	1	1	0		ProtCent	21.7	evacuazioni regolari	0	0	0	0	0	0	0		ProtCent		evacuazioni regolari
160	6AACCBB	DAFm48	74	1.71	25.3	3	irritazione anale	stipsi alternata a diarrea	6	1	0	0	1	1	1	madre K polmone	1		6	1	0	0	1	1	1	ProtFlav		3	1	0	0	1	0	0		ProtFlav	24.9649	evacuazioni regolari	0	0	0	0	0	0	0		ProtFlav		evacuazioni regolari
50	6AACCBB	DLFf46	75	1.65	27.5	4	irritazione anale	stipsi, flatulenza, evacuazione 2 volte a settimana con lassatIVOo, dolore addominale, astenia	10	1	1	1	1	0	1	stipsi ostinata, ano umido, prolasso rettale, clisma opaco, richiesto tempo di transito	2	flatulenza, evacuazione 2 volte a settimana con lassatIV°o	5	1	1	1	1	0	1	ProtCent		2	1	1	1	1	0	1		ProtCent	27.1809	evacuazioni regolari feci morbide	0	0	0	0	0	0	0		ProtCent		evacuazioni regolari feci morbide
425	49BCAABC	DPAm32	68	1.74	22.5	4	irritazione anale	stipsi ostinata, prolasso circonferenziale, diarrea acquosa bruciore	7	1	1	0	1	1	1	feci morbide evacuazioni regolari	1		1	1	0	1	1	0	0	ProtFlav	feci morbide evacuazioni regolari	0	0	0	0	0	0	0		ProtFlav	18.3	feci morbide evacuazioni regolari	0	0	0	0	0	0	0		ProtFlav		evacuazioni regolari
426	49BCAABC	DSVm33	74	1.7	25.6	4	irritazione anale	ano umido	0	1	1	0	0	1	1	Rettocolite ulcerosa	1	ProtFlav	0	1	1	0	0	0	1	ProtFlav	riduzione scomparsa gavoccioli III feci morbide evacuazioni regolari	0	0	0	0	0	0	0		ProtFlav	25.3	feci morbide evacuazioni regolari	0	0	0	0	0	0	0		ProtFlav		feci morbide evacuazioni regolari
329	53BCACAB	DVTf34	55	1.65	20.2	2	irritazione anale	stipsi	6	1	0	0	1	1	0	emorroidi II, rettocele	3		4	1	0	0	1	1	0	controllo		4	1	0	0	1	1	0		controllo	20.2	evacuazioni regolari feci morbide	0	0	0	0	0	0	0		controllo		evacuazioni regolari feci morbide
46	33BAACCB	DBAm40	68	1.71	23.3	2	irritazione anale	sanguinamento, stipsi	2	1	1	1	1	1	1	sanguinanti, già operato emorroidi IV° sanguinant 2008, stipsi, frattura malleolo SX	4.2		8	1	1	1	1	1	0	OPERATO ProtCent legatura elestica		3	0	0	0	1	1	0	sanguinamento	OPERATO ProtCent legatura elestica	22.2291	evacuazioni regolari feci morbide	0	0	0	0	0	0	0		OPERATO ProtCent legatura elestica	emorroidi sanguinanti	evacuazioni regolari feci morbide
429	10ABBACC	DFSm27	84	1.92	22.8	4	irritazione anale	stipsi cronica, 3 EVACUAZIONI A SETTIMANA FECI DURE	6	1	1	0	1	0	0	stipsi cronica, 3 EVACUAZIONI A SETTIMANA FECI DURE	3		4	1	1	0	1	0	0	controllo	feci morbide evacuazioni regolari	2	1	1	0	0	0	0		controllo	22.2	feci morbide evacuazioni regolari	0	0	0	0	0	0	0			controllo	evacuazioni regolari feci morbide
431	55BCBAAC	DPFm52	95	1.8	29.3	2	irritazione anale	sanguinamento,sospetto gavocciolo eroso, stipsi	7	1	1	1	1	1	1	emorroidi sanguinanti, MICI, OPERATO DA ME d'ernia inguinale sin (03/05/2016)	4.1		4	1	1	1	1	1	1	OPERATO ProtFlav legatura elestica	feci morbide evacuazioni regolari	0	1	0	0	1	0	0		OPERATO ProtFlav legatura elestica	27.8	evacuazioni regolari feci morbide	0	0	0	0	0	0	0		OPERATO ProtFlav legatura elestica		evacuazioni regolari feci morbide
351	2AABCBC	DFf48	60	1.6	23.4	3	irritazione anale	diarrea cremosa dopo i pasti, feci morbide	6	1	1	0	0	0	0	zia materna K fegato	2		4	1	0	0	0	0	0	ProtCent		2	0	0	0	0	0	0		ProtCent	23.2	evacuazioni regolari	1	0	0	0	0	0	0		ProtCent		evacuazioni regolari
432	52BCABCA	DFm52	100	1.75	32.7	4	irritazione anale	3 evacuazioni settimana feci dure	5	1	0	0	1	1	1	ano umido e papilla anale ipertrofica, malattia diverticolare, feci dure	1		2	1	0	0	1	0	0	ProtFlav, DIETA DIVERTICOLI, paramomicina 250 mg 1cpx2 per 7 gg al mese tutti i mesi	feci morbide evacuazioni regolari	0	0	0	0	1	0	0		ProtFlav, DIETA DIVERTICOLI, paramomicina 250 mg 1cpx2 per 7 gg al mese tutti i mesi	31.7	evacuazioni regolari feci morbide	0	0	0	0	0	0	0		ProtFlav, DIETA DIVERTICOLI, paramomicina 250 mg 1cpx2 per 7 gg al mese tutti i mesi		evacuazioni regolari feci morbide
57	68CABCAB	DMAf63	62	1.55	25.8	3	irritazione anale	stipsi alternata a diarrea, dolore addominale fossa iliaca sin	5	1	0	0	1	1	0	malattia diverticolare, dolicocolon, epatite C, utero retroflesso, nodulo al seno	3		3	0	0	0	1	1	0	controllo, DIETA DIVERTICOLI, paramomicina 250 mg 1cpx2 per 7 gg al mese tutti i mesi, Idracol		3	0	0	0	1	1	0		controllo, DIETA DIVERTICOLI, paramomicina 250 mg 1cpx2 per 7 gg al mese tutti i mesi, Idracol	25		1	0	0	0	1	1	0		controllo, DIETA DIVERTICOLI, paramomicina 250 mg 1cpx2 per 7 gg al mese tutti i mesi, Idracol		evacuazioni regolari feci morbide
435	49BCAABC	DDFf34	54	1.68	19.1	3	irritazione anale , 2 evacuazioni giornaliere da riflesso gastrocolico	stipsi	4	1	1	0	1	1	1	feci morbide evacuazioni regolari	1		3	0	0	0	1	0	1	ProtFlav	feci morbide evacuazioni regolari	0	1	1	0	0	1	0		ProtFlav	19.7	feci morbide evacuazioni regolari	0	0	0	0	0	0	0		ProtFlav		feci morbide evacuazioni regolari
436	78CBACBA	DUEm34	70	1.72	23.7	3	irritazione anale	stipsi	7	1	0	1	1	0	0	stipsi ostinata, rettocele, ragade, ano umido	3		3	1	0	1	1	0	0	controllo		1	1	0	1	1	0	0		controllo	23.7	evacuazioni regolari feci morbide	0	0	0	0	0	0	0		controllo		evacuazioni regolari feci morbide
61	73CBAABC	FMf50	54	1.53	23.1	3	irritazione anale	stipsi	4	1	0	0	1	1	0	colite spastica, sospetta MICI, mucorrea, dolore addominale, flatulenza	1		2	0	0	0	1	1	0	ProtFlav, Entocir, carbone vegetale	evacuazioni regolari feci morbide	0	0	0	0	0	0	0		ProtFlav, Entocir, carbone vegetale	21.4	evacuazioni regolari feci morbide	0	0	0	0	0	0	0		ProtFlav, Entocir, carbone vegetale		evacuazioni regolari feci morbide
59	88CCBAAB	FauEm55	61.7	1.71	21.1	4	irritazione anale	irritazione anale	4	1	0	0	0	1	1	ex alcoolista prof Attilia	1		2	0	0	0	0	1	0	ProtFlav	evacuazioni regolari feci morbide	0	0	0	0	0	0	0		ProtFlav	20.7	evacuazioni regolari feci morbide	0	0	0	0	0	0	0		ProtFlav		evacuazioni regolari feci morbide
168	2AABCBC	FPm32	73	1.74	24.1	4	irritazione anale	evacuazione DOLOROSA feci caprine, a volte mucorrea alvo alternto	10	1	1	1	1	1	1	ano umido, nonno K gastrico, padre, fratello emorroidi, madre emorroidi post partum	1	emorroidi IV°	5	1	0	0	1	1	0	ProtCent		2	0	0	0	1	1	0		ProtCent	23.5	evacuazioni regolari feci morbide	0	0	0	0	0	0	0		ProtCent		evacuazioni regolari feci morbide
400	82CBCAAB	FFm47	82	1.8	25.3	3	irritazione anale	evacuazioni giornaliere 1, feci formate	7	1	1	0	0	1	1	gavocciolo anteriore DX, ANO UMIDO, papille anali ipertrofiche, precedentemente stitico, RICHIESTA RSCS	2		5	1	0	0	0	1	0	ProtCent		2	0	0	0	0	1	0		ProtCent	25	evacuazioni regolari feci morbide	0	0	0	0	0	0	0		ProtCent		evacuazioni regolari feci morbide
439	64CABABC	FIm48	115	1.89	32.2	3	irritazione anale	stipsi	3	1	1	0	1	1	0	stipsi, sanguinamento	3		0	1	0	0	1	1	0	controllo		0	0	0	0	1	0	0		controllo	30.8	evacuazioni regolari	0	0	0	0	0	0	0		controllo		evacuazioni regolari
234	68CABCAB	FMm26	70	1.77	22.3	3	irritazione anale		2	1	0	0	0	1	1	evacuazione regolare, feci morbide	1	diminuisce tenesmo anche se ancra presente. Lieve riduzione del gavocciolo interessato. Reazione allergica al rectalgan, cambia dunque sapone intimocon sapone delicato alla malva	1	0	0	0	0	0	1	protFlav, sostituisce con sapone alla malva perché allergico al rectalgan		0	0	0	0	0	0	0		protFlav, sostituisce con sapone alla malva perché allergico al rectalgan	22.3	evacuazioni regolari feci morbide	0	0	0	0	0	0	0		protFlav, sostituisce con sapone alla malva perché allergico al rectalgan		evacuazioni regolari feci morbide
63	2AABCBC	FraGm54	57	1.64	21.2	4	irritazione anale	perdita di peso, astenia	5	1	0	0	0	0	0	marische, diabetico	2		2	0	0	0	0	0	0	ProtCent		1	0	0	0	0	0	0		ProtCent	20.8	evacuazioni regolari	0	0	0	0	0	0	0		ProtCent		evacuazioni regolari
316	2AABCBC	FreGm54	57	1.64	21.2	4	irritazione anale	ano umido (likage) astenia e perdita di peso	5	1	0	0	0	1	1	marische, stipsi, diabete	2		2	0	0	0	0	1	0	ProtCent		1	0	0	0	0	0	0		ProtCent	20.8	evacuazioni regolari	0	0	0	0	0	0	0		ProtCent		evacuazioni regolari
442	22ACBABC	FNm53	87	1.74	28.7	4	irritazione anale	irritazione anale	9	1	1	0	0	1	0	Mucorrea, feci morbide evacuazioni regolari	1		3	1	0	0	0	0	0	ProtFlav	feci morbide evacuazioni regolari	1	1	0	0	0	0	0		ProtFlav	28.7	feci morbide evacuazioni regolari	0	0	0	0	0	0	0		ProtFlav		feci morbide evacuazioni regolari
69	14ABCACB	GMm42	74	1.7	25.6	4	irritazione anale	evacuazioni giornaliere una	2	0	0	0	0	1	1	ano umido,madre K mammario, appendicectomia, colelap 2003	2		1	0	0	0	0	1	1	ProtCent		0	0	0	0	0	1	0		ProtCent	25.3	evacuazioni regolari	0	0	0	0	0	0	0		ProtCent		evacuazioni regolari
67	14ABCACB	GMm49	64	1.7	22.1	4	irritazione anale	ano umido, stipsi 3 evacuazioni dure settimanali	4	1	1	0	1	0	0	ano umido, padre K prostata e K rene	2	ano umido, feci ammorbidite, migliorato	2	0	0	0	1	0	0	ProtCent	evacuazioni regolari	0	0	0	0	0	0	0		ProtCent	21.5	evacuazioni regolari	0	0	0	0	0	0	0		ProtCent, Enterolactis		evacuazioni regolari
305	14ABCACB	GSm68	70	1.71	23.9	3	irritazione anale	sanguinamento, feci moltto dure	5	1	1	0	1	1	0	stipsi, TICLOPIDINA PER FIBRILLAZIONE ATRIALE, telangectasia retto operato ca prostata 2006	1	sanguinamento	1	1	1	0	1	0	0	ProtFlav	evacuazioni regolari feci morbide	0	0	0	0	0	0	0		ProtFlav	23.6	evacuazioni regolari feci morbide	0	0	0	0	0	0	0		ProtFlav		evacuazioni regolari feci morbide
301	22ACBABC	GSf49	67	1.71	22.9	4	irritazione anale	stipsi, dolore anale	5	1	1	1	1	1	1	stipsi, dolore anale	3	evacuazione dolorosa	3	1	1	1	1	1	1	controllo	evacuazione dolorosa	1	0	0	0	0	1	0		controllo	22.9	evacuazione dolorosa	0	0	0	0	0	1	0		controllo		evacuazione dolorosa
175	78CBACAB	GRm58	94	1.69	32.9	3	irritazione anale	flatulenza, diarrea, evacuazione giornaliera 1, feci formate	6	1	0	0	0	0	1	marische, proctalgia, padre deceduto a 58 aa per Kgastrico, ipercolesterolemia, diabete, pregresso IMA, stent coronarico 1	1		2	1	0	0	0	0	0	ProtFlav, Enterolactis		1	1	0	0	0	0	0		ProtFlav, Enterolactis	31.5115	evacuazioni regolari feci morbide	0	0	0	0	0	0	0		ProtFlav		evacuazioni regolari feci morbide
75	88CCBAAB	GRf61	90	1.65	33.1	4	irritazione anale		6	1	0	0	0	1	0	ano umido, colite lieve, polipo anale, colecistectomia laparotomica 1996	2		4	1	0	0	0	1	0	ProtCent		2	0	0	0	0	1	0		ProtCent	32.3	evacuazioni regolari feci morbide	0	0	0	0	0	0	0		ProtCent		evacuazioni regolari feci morbide
444	86CCABAB	GMm45	78	1.8	24.1	3	irritazione anale	ano umido stipsi, feci caprine	7	1	1	0	1	0	0	padre k colon, laparocele su trocar da operare	3		5	1	1	0	1	0	0	controllo		3	0	1	0	1	0	0		controllo	23.1481	evacuazioni regolari	1	0	1	0	0	0	0		controllo		evacuazioni regolari
177	63CAACBB	GVf75	61	1.51	26.8	4	irritazione anale	evacuazione giornaliera 1, feci cremose	5	1	0	0	0	0	0	prolasso mucoso lieve,asportazione polipo colon, iper colesterolemia	2		0	0	0	0	0	0	0	ProtCent		0	0	0	0	0	0	0		ProtCent	26.8	evacuazioni regolari feci morbide	0	0	0	0	0	0	0		ProtCent		evacuazioni regolari feci morbide
77	35BABCAC	GAm66	68	1.74	22.5	3	irritazione anale		8	1	0	0	0	1	0	stipsi, richiesta colonscopia	1		4	0	0	0	0	0	0	ProtFlav	evacuazioni regolari feci morbide	0	0	0	0	0	0	0		ProtFlav, Betotal 2 cpx 2 per 15 gg	21.4692	evacuazioni regolari feci morbide	0	0	0	0	0	0	0		ProtFlav, Betotal 2 cpx 2 per 15 gg		evacuazioni regolari feci morbide
237	33BAACCB	HSf38	57	1.6	22.3	3	irritazione anale	stipsi, febbricola	5	1	0	0	1	1	1	marische, operata nel 2000 di emorroidi	2		2	0	0	0	1	0	0	ProtCent	evacuazioni regolari feci morbide	1	0	0	0	0	0	0		ProtCent	21.9	evacuazioni regolari feci morbide	0	0	0	0	0	0	0		ProtCent		evacuazioni regolari feci morbide
180	18ABCCBA	HJm22	68	1.8	21	3	irritazione anale		10	1	0	0	0	1	0	stipsi, marische	2		7	1	0	0	1	0	0	ProtCent		3	0	0	0	1	0	0		ProtCent	20.679	evacuazioni regolari feci morbide	0	0	0	0	0	0	0		ProtCent		evacuazioni regolari feci morbide
51	88CCBAAB	IRf55	89	1.58	35.7	4	irritazione anale		5	1	1	1	0	1	1	gavocciolo anteriore dx sanguinante, recente diarrea, a volte mucorrea, artrite reumatoide (TRATTATA CON FARMACO BIOLOGICO ENBREL), glaucoma	1	diarrea	3	1	0	0	0	1	0	ProtFlav, ENBREL (farmaco biologico artrite reumatoide)		3	1	1	0	0	1	0		ProtFlav, ENBREL (farmaco biologico artrite reumatoide)	34.8502	evacuazioni regolari feci morbide	2	1	1	0	0	0	0		ProtFlav, ENBREL (farmaco biologico artrite reumatoide)		evacuazioni regolari feci morbide
81	26ACBCAB	IRf38	90	1.7	31.1	4	irritazione anale	stipsi, flatulenza, 1 evaquazione giornaliere	5	1	0	0	1	1	1	stipsi, rettocele, obesità, ipercolesterolemia familiare, depressione	1		2	0	0	0	1	0	0	ProtFlav, Enterolactis	evacuazioni regolari	0	0	0	0	0	0	0		ProtFlav, Enterolactis	29.8	evacuazioni regolari	0	0	0	0	0	0	0		ProtFlav, Enterolactis		evacuazioni regolari
345	45BBACCA	IAf29	52	1.58	20.8	4	irritazione anale	marische, ano umido, lieve prolasso mucoso, 1° gravidanza, evacuazioni giornaliere 1, flatulenza, diarrea	4	1	1	1	0	0	1	nonna k pancreas e intestino	1		3	1	0	1	0	0	1	ProtFlav		2	1	0	0	0	0	1		ProtFlav	20.4	evacuazioni regolari	0	0	0	0	0	0	0		ProtFlav		evacuazioni regolari
242	89CCBABA	KSm57	84	1.65	30.9	4	irritazione anale	evacuazione giornaliera 1, feci caprine	2	1	0	0	1	0	0	evacuazioni regolari feci morbide	1		1	1	0	0	1	0	0	ProtFlav	evacuazioni regolari feci morbide	0	0	0	0	0	0	0		ProtFlav	30.1194	evacuazioni regolari feci morbide	0	0	0	0	0	0	0		ProtFlav, Enterolactis		evacuazioni regolari feci morbide
284	57BCBCAA	LPGf49	60	1.69	21	4	irritazione anale	Ano umido, dolore, bruciore, sanguinamento, stipsi	7	1	1	1	1	1	1	stipsi, diabete alimentare	3		7	1	1	1	1	1	1	controllo		5	1	1	1	1	1	1		controllo	21		3	0	0	0	1	0	0		controllo prosegue solo rectalgan e Flavonil crema senza usare carta igienica
135	53BCACAB	LMBm29	95	1.68	33.7	4	irritazione anale	stipsi, sanguinamento, ano umido	4	1	1	1	1	1	0	stipsi	2		3	1	0	0	1	0	0	ProtCent		2	1	0	0	1	0	0		ProtCent	32.3484		0	0	0	0	1	0	0		ProtCent		evacuazioni regolari
359	37BACABC	LMf39	68	1.6	26.6	4	irritazione anale	ano umido, irritazione anale, stipsi, ALTERNATA A mucorrea con feci cremose, flatulenza	4	1	1	0	1	0	1	MUCORREA, flatulenza, dolenzia addominale, madre diabetica, RSCS rettocele anteriore stipsi ostinata non mangia verdura , beve poco	2		2	0	1	0	1	0	0	ProtCent, Lacteol bust		0	0	0	0	1	0	0		ProtCent, Lacteol bust	24.2	evacuazioni regolari	0	0	0	0	0	0	0		ProtCent, Lacteol bust		evacuazioni regolari
83	60BCCBAA	LPm67	70	1.69	24.5	4	irritazione anale		6	1	0	0	0	0	1	STIPSI,ano umido leakage, malattia diverticolare, RIDCHIESTA RSCS controllo	1		4	1	0	0	0	0	0	ProtFlav, DIETA DIVERTICOLI, paramomicina 250 mg 1cpx2 per 7 gg al mese tutti i mesi	evacuazioni regolari	2	0	0	0	0	0	0		ProtFlav, DIETA DIVERTICOLI, paramomicina 250 mg 1cpx2 per 7 gg al mese tutti i mesi	24.5	evacuazioni regolari	0	0	0	0	0	0	0		ProtFlav, DIETA DIVERTICOLI, paramomicina 250 mg 1cpx2 per 7 gg al mese tutti i mesi		evacuazioni regolari
325	26ACBCAB	LAm53	91	1.76	29.4	3	irritazione anale	evacuazioni regolari	8	1	1	1	0	1	1	condilomatosi anale, ano umido, EMORROIDI III°, marische, feci semiformate, EX STITICO, obesità, VISTA RSCS, allergico Amoxicillina	1	evacuazioni regolari	3	0	1	1	0	1	1	ProtFlav dopo interventino, controllo	evacuazioni regolari	0	0	0	0	0	0	0		ProtFlav dopo interventino, controllo	28.4091	evacuazioni regolari	0	0	0	0	0	0	0		ProtFlav dopo interventino, controllo		evacuazioni regolari
20	81CBBCAA	MAf50	70	1.7	24.2	4	irritazione anale	RETTOCELE grave stipsi DEFECOGRAFIA DEFECORMN si affida a Fabio Gay per trattaento dove verrà oerata STARR 15/12/2010 PER PROLASSECTOMIA VILLA TIBERIA PROT CENT, PROLASSO MUCOSO CIRCONFERENZIALE,ano umido stipsi	6	2	1	1	1	0	1	operata starr per rettocele SOD 2010 da Fabio Gaj, LINFOMA NON HODKING LEUCEMIZZATO,	2		2	1	1	1	1	0	1	Prot Cent		0	0	0	0	1	1	0		ProtCent	23.9	evacuazioni regolari, ALVO DIARROICO PER ECCESSIVO CONSUMO DI JOGURT TOLTO ANCHE LACTEOL, METEORISMO, ALLA Pet fatta per controllo del linfoma leucemizzato glucosio radiomarcato a livello del sigma retto e RIFERITA EMATOCREZIA COME DA MICI ASACOL 1 SUPPOSTA LA SERA PER 8 GG SOSPENDE lACTEOL CONTROLLO A 2 SETTIMANE, carbone vegetale	0	0	0	0	0	1	1		ProtCent		evacuazioni regolari NO FLATULENZA, carbone vegetale
100	17ABCCAB	MSf71	78	1.64	29	4	irritazione anale	diarrea, stipsi, , flatulenza	8	1	1	0	1	1	0	mucorrea (MICI) allergia a latte e derivati, Artrite reumatoide, asportazione di 2 polipi alla colonscopia, prolasso utero e vescica	2		4	1	1	0	1	1	0	ProtCent, dieta, Rectalgan		4	1	1	0	1	1	0		ProtCent, dieta, Rectalgan	29		4	1	1	0	1	1	0		ProtCent
299	60BCCBAA	MLm41	89	1.69	31.2	4	irritazione anale		3	1	0	0	0	0	0	gavocciolo posteriore dx, cercine perianale biancastro	2		1	1	0	0	0	0	0	ProtCent	evacuazioni regolari	0	0	0	0	0	0	0		ProtCent	29.7609	evacuazioni regolari	0	0	0	0	0	0	0		ProtCent		evacuazioni regolari
362	53BCACAB	MEm40	70	1.85	20.5	3	irritazione anale	sanguinamento, evacuazioni giornaliere 1, feci caprine	2	1	1	0	1	1	0	madre e padre con emorroidi, nonno K colon	1		2	1	1	0	1	1	0	ProtFlav	evacuazioni regolari	0	0	0	0	0	0	0		ProtFlav	20.5	evacuazioni regolari	0	0	0	0	0	0	0		ProtFlav		evacuazioni regolari
451	2AABCBC	MaFm47	81	1.85	23.7	3	irritazione anale	feci DURE, padre deceduto per k colon eseguite colonscopia asportato polipo 5 mm e pancolonscopia controllo emorroidi II stadio sanguinanti , anemia, betotal 1 cpx2 per 60 gg OMEPRAZOLO 20 MG Hb 12,7, HCt 37,8	0	1	0	0	1	1	0	emorroidi II sanguinanti, gavocciolo sin da legare	4.2		0	0	0	0	1	0	0	OPERATO ProtCent legatura elastica, supposta glicerina e smette laevolac	02/07/2017 caduta del gavocciolo necrotico non sanguefeci morbide evacuazioni regolari	0	0	0	0	1	0	0		OPERATO ProtCent legatura elastica	23.6669	evacuazioni regolari feci morbide	0	0	0	0	0	0	0		OPERATO ProtCent legatura elastica		evacuazioni regolari feci morbide
92	68CABCAB	MAf48	74	1.6	28.9	3	irritazione anale	stipsi ostinata, flatulenz	3	1	0	0	1	1	0	stipsi, flatulenza	2	evacuazioni regolari	0	1	0	0	1	1	0	ProtCent	evacuazioni regolari	0	0	0	0	0	1	0		ProtCent	27.3	evacuazioni regolari	0	0	0	0	0	0	0		ProtCent		evacuazioni regolari
91	2AABCBC	MMm52	58	1.65	21.3	3	irritazione anale	stipsi ostinata, defecazione dolorosa, flatulenza 8/10 solamante dopo interferon gamma che provoca stipsi ostinata (ricorrente solo sotto terapia )	8	1	0	0	1	0	0	HIV in terapia con interferon, pregresso ascesso perianale documentato eco transanale, esofagita da reflusso, ernia iatale	1	flatulenza ricorrente solo sotto terapia con interferon	4	1	0	0	1	0	0	ProtFlav, Idracol, carbone vegetale	flatulenza migliorata	2	0	0	0	1	0	0	EMORROIDI GUARITE COMPLETAMENTE, HIV in terapia con interferon, pregresso ascesso perianale documentato eco transanale, esofagita da reflusso, ernia iatale	ProtFlav, smette Idracol e carbone vegetale	20.5693	stipsi, defecazione dolorosa solamante dopo interferon gamma che provoca stipsi (ricorrente solo sotto terapia )	0	1	0	0	1	0	0	HIV in terapia con interferon, pregresso ascesso perianale documentato eco transanale, esofagita da reflusso, ernia iatale	ProtFlav		evacuazioni regolari
95	89CCBABA	MCf66	80	1.58	32	4	irritazione anale	evacuazione giornaliera duro	6	1	0	0	1	1	1	stipsi, ano umido	2	evacuazionemigliora	5	1	0	0	1	1	1	controllo	evacuazioni regolari	3	1	0	0	0	1	1		controllo	29.6	evacuazioni regolari	2	1	0	0	0	0	1		controllo		evacuazioni regolari
457	82CBCAAB	MoFm47	85	1.83	25.4	2	irritazione anale	alvo diarroico intollerante al latte per mancanza di rennina, pancolonscopia controllo emorroidi II stadio, anemia, betotal 1 cpx2 per 60 gg )	0	1	0	0	0	1	0	anoscopia emorroidi II sanguinanti gavocciolo sin ore 3 e ore 6 da legare	1		0	0	0	0	0	0	0	dieta senza latticini e derivati ProtFlav		0	0	0	0	0	0	0		ProtFlav dieta senza latticini e derivati	25.3815	evacuazioni regolari feci morbide	0	0	0	0	0	0	0		ProtFlav dieta senza latticini e derivati		evacuazioni regolari feci morbide
249	68CABCAB	MVf55	53	1.59	21	3	irritazione anale	evacuazione giornaliera 1, feci dure, flatulenza, perdita di peso da stress, stipsi, episodi di diarrea	4	1	0	0	1	1	0	stipsi, richiesta defecoRMN, pancolonscopia	2		2	0	0	0	1	1	0	controllo	evacuazioni regolari	0	0	0	0	0	0	0		controllo, dieta, cure igieniche	20.6	evacuazioni regolari	0	0	0	0	0	0	0		controllo, dieta, cure igieniche		evacuazioni regolari
302	14ABCACB	MAf37	60	1.6	23.4	4	irritazione anale	evacuazione dolorosa	5	1	0	0	1	1	0	stipsi, SINDROME TRICOMPARTIMENTALE defecoRMN (Maccioni) rettocele, cistocele e COLPOCELE	2		4	1	0	0	1	1	0	controllo		3	0	0	0	1	1	0		controllo	22.7	evacuazioni regolari	2	0	0	0	0	1	0		controllo		evacuazioni regolari
248	52BCABCA	MRf81	70	1.52	30.3	4	irritazione anale	evacuazioni settimanali 1 feci caprine con sforzo, dolori addominali, stipsi	7	1	1	1	1	1	1	ano umido, stipsi, malattia diverticolare, ernia inguinale,endoarterectomia 2000, colecisti nel 1976, discectomia 2010,	3		6	1	1	1	1	1	1	controllo, DIETA DIVERTICOLI, paramomicina 250 mg 1cpx2 per 7 gg al mese tutti i mesi		5	1	1	1	1	1	1		controllo, DIETA DIVERTICOLI, paramomicina 250 mg 1cpx2 per 7 gg al mese tutti i mesi	29.9	evacuazioni regolari	4	1	0	1	0	1	0		controllo, DIETA DIVERTICOLI, paramomicina 250 mg 1cpx2 per 7 gg al mese tutti i mesi		evacuazioni regolari
97	60BCCBAA	MMSf72	56	1.55	23.3	4	irritazione anale	evacuazioni giornaliere 1, feci dure	6	1	0	1	1	1	0	ANO UMIDO, prolasso MUCOSO, malattia diverticolare colon sinistro, flogosi cronica giunzione anorettale, MICI	3		5	1	0	1	1	1	0	controllo, DIETA DIVERTICOLI, paramomicina 250 mg 1cpx2 per 7 gg al mese tutti i mesi, ASACOL 800 mg 1 cpx3 ASACOL 1 peretta 500 mg la sera		4	1	0	1	1	1	0		controllo, DIETA DIVERTICOLI, paramomicina 250 mg 1cpx2 per 7 gg al mese tutti i mesi, ASACOL 800 mg 1 cpx3 ASACOL 1 peretta 500 mg la sera	23.3091		3	1	0	0	1	1	0		controllo, DIETA DIVERTICOLI, paramomicina 250 mg 1cpx2 per 7 gg al mese tutti i mesi, ASACOL 800 mg 1 cpx3 ASACOL 1 peretta 500 mg la sera
392	17ABCCAB	MRm60	84	1.7	29.1	4	irritazione anale		9	1	1	1	0	1	1	prolasso mucoso , ipertrofia prostatica, stipsi alternata a diarrea, BPCO (fumatore). RSCS malattia diverticolare e asportazione di 3 polipi. ECO trans conferma ipertofia prostatica riduzione del prolasso da IV a III grado	1		7	1	0	0	0	1	1	ProtFlav, DIETA DIVERTICOLI, paramomicina 250 mg 1cpx2 per 7 gg al mese tutti i mesi, ASACOL 800 mg 1 cpx3 ASACOL 1 peretta 500 mg la sera	riduzione del prolasso circonferenziale emorroidi III	3	1	0	0	0	0	1		ProtFlav, DIETA DIVERTICOLI, paramomicina 250 mg 1cpx2 per 7 gg al mese tutti i mesi, ASACOL 800 mg 1 cpx3 ASACOL 1 peretta 500 mg la sera	28	evacuazioni regolari feci morbide	0	0	0	0	0	0	0		ProtFlav, DIETA DIVERTICOLI, paramomicina 250 mg 1cpx2 per 7 gg al mese tutti i mesi, ASACOL 800 mg 1 cpx3 ASACOL 1 peretta 500 mg la sera		evacuazioni regolari feci morbide
335	68CABCAB	NLf51	64	1.62	24.4	3	irritazione anale	evacuazioni settimanali 3, feci dure formate	6	1	1	0	1	0	1	evacuazioni settimanali 3, feci formate	3		4	1	1	0	1	0	0	controllo		2	1	0	0	1	0	0		controllo	24.4	evacuazioni regolari	0	0	0	0	0	0	0		controllo		evacuazioni regolari
240	33BAACCB	NHm40	78	1.8	24.1	3	irritazione anale	a volte si manifestano episodi di stipsi	0	1	0	0	1	1	0	RSCS emorroidi I	1	evacuazioni regolari	0	0	0	0	1	0	0	ProtFlav	evacuazioni regolari	0	0	0	0	0	0	0		ProtFlav	24.1	evacuazioni regolari	0	0	0	0	0	0	0		ProtFlav		evacuazioni regolari
462	88CCBAAB	OGm30	76	1.86	22	4	irritazione anale	feci dure ano umido, spinge	9	1	1	1	1	1	1	stpsi cronica, prolasso mucoso circonferenziale	3		5	1	1	1	1	0	1	controllo	feci morbide evacuazioni regolari	5	1	1	0	0	0	0		controllo, non spinge più	21.5	feci morbide evacuazioni regolari	2	0	0	0	0	0	0		controllo, non spinge più		feci morbide evacuazioni regolari
99	82CBCAAB	OAm23	55	1.75	18	3	irritazione anale	evacuazioni giornaliere 2, feci caprine, stipsi, flatulenza, perdita di peso	6	1	0	0	1	1	1	erosione della mucosa rettale, calcolosi renale	2	no stipsi, 2 evacuazioni giornaliere	4	1	0	0	1	0	1	ProtCent, supradin		2	1	0	0	1	0	1		ProtCent, supradin	18	evacuazioni regolari	0	0	0	0	0	0	0		ProtCent, supradin		evacuazioni regolari
393	18ABCCBA	OCf61	53	1.6	20.7	3	irritazione anale	sanguinamento feci dure	3	0	0	0	1	1	1	evaquazione dolorosa, , stipsi ostinata	3		1	0	0	0	1	1	0	controllo		0	0	0	0	1	1	0		controllo	20.7	evacuazioni regolari feci morbide	0	0	0	0	0	0	0		controllo		evacuazioni regolari feci morbide
463	64CABABC	PDm32	95	1.79	29.6	4	irritazione anale, forse mucorrea	ano umido	8	1	1	0	0	1	1	feci dure, ipercolesterolemia	2		1	1	1	0	0	0	1	ProtCent	riduzione scomparsa gavoccioli III feci morbide evacuazioni regolari	0	0	0	0	0	0	0		ProtCent	29	evacuazioni regolari	0	0	0	0	0	0	0		ProtCent		evacuazioni regolari
101	10ABBACC	PAf84	60	1.52	26	4	irritazione anale	ano umido, stipsi, dolori addominale fossa iliaca sin	4	1	0	0	1	1	0	stipsi, malattia diverticolare, evacuazione giornaliere una con lassativo e paraffina, feci caprine, appendicite, colecistite, itterobiliare	2		2	0	0	0	1	1	0	ProtCent, DIETA DIVERTICOLI, paramomicina 250 mg 1cpx2 per 7 gg al mese tutti i mesi		2	0	0	0	1	1	0		ProtCent, DIETA DIVERTICOLI, paramomicina 250 mg 1cpx2 per 7 gg al mese tutti i mesi	24	feci morbide evacuazioni regolari	1	0	0	0	0	0	0		ProtCent, DIETA DIVERTICOLI, paramomicina 250 mg 1cpx2 per 7 gg al mese tutti i mesi		evacuazioni regolari feci morbide
102	10ABBACC	PCf67	67	1.55	27.9	4	irritazione anale	evacuazione giornaliere con supposta	4	1	1	1	1	1	0	malattia diverticolare, stipsi ostinata, tempo di transito aumentato 144 ore (VN <96h)	3	evacua solo con supposta	0	0	0	0	1	0	1	controllo,DIETA DIVERTICOLI, paramomicina 250 mg 1cpx2 per 7 gg al mese tutti i mesi, ASACOL 800 mg 1 cpx3 ASACOL 1 peretta 500 mg la sera		0	0	0	0	1	0	0		controllo,DIETA DIVERTICOLI, paramomicina 250 mg 1cpx2 per 7 gg al mese tutti i mesi, ASACOL 800 mg 1 cpx3 ASACOL 1 peretta 500 mg la sera	27.9	evacuazioni regolari	0	0	0	0	0	0	0		controllo,DIETA DIVERTICOLI, paramomicina 250 mg 1cpx2 per 7 gg al mese tutti i mesi, ASACOL 800 mg 1 cpx3 ASACOL 1 peretta 500 mg la sera		evacuazioni regolari
352	53BCACAB	PPf48	60	1.6	23.4	4	irritazione anale,	stipsi, evacuazione giornaliera 1, feci nastriformi, feci formate, feci caprine	8	1	1	0	1	1	1	madre K stomaco, madre polipo CARCINOMATOSO ASPORTAZIONE sigma, zia K colon	2		4	1	0	0	1	0	0	ProtCent		2	0	0	0	1	0	0		ProtCent	22.7	evacuazioni regolari	1	0	0	0	0	0	0		ProtCent		evacuazioni regolari
103	2AABCBC	PFm37	73	1.72	24.7	4	irritazione anale	ANO UMIDO	4	1	0	0	0	1	0	stipsi, flatulenza, fimosi a 23 anni	3		3	1	0	0	0	1	0	controllo, Enterolactis		2	1	0	0	0	1	0		controllo, Enterolactis	23.3		1	1	0	0	0	1	0		controllo, Enterolactis		evacuazioni reglari
469	18ABCCBA	PGm67	63	1.78	19.9	4	irritazione anale	feci dure ano umido, spinge	7	1	0	1	1	1	0	STIPSI, ano umido, PROLASSO CIRCONFERENZIALE, rettocele ANTERIORE	1		6	1	0	0	1	0	1	ProtFlav		4	0	0	0	1	1	0		ProtFlav	20.8307	evacuazioni regolari feci morbide	1	0	0	0	0	0	0		ProtFlav		evacuazioni regolari feci morbide
404	72CACBBA	PCf55	56	1.7	19.4	4	irritazione anale	evacuazioni giornaliere 2, feci formate dure, flatulenza	6	1	1	0	1	1	1	prolasso mucoso circonferenziale, ano umodo, storia di stipsi, tre parti naturali	2		4	1	0	0	1	0	0	ProtCent		2	0	0	0	1	0	0	EMORROIDI GUARITE COMPLETAMENTE, HIV in terapia con interferon, pregresso ascesso perianale documentato eco transanale, esofagita da reflusso, ernia iatale	ProtCent	18.7	evacuazioni regolari	1	0	0	0	0	0	0	HIV in terapia con interferon, pregresso ascesso perianale documentato eco transanale, esofagita da reflusso, ernia iatale	ProtCent		evacuazioni regolari
355	37BACABC	RMm47	93	1.83	27.8	4	irritazione anale	evacuazioni giornaliere 1, feci semiformate, flatulenza	6	1	1	0	0	1	1	evacuazioni giornaliere 1, feci semiformate, flatulenza	2		1	1	1	0	0	1	1	ProtCent		0	0	0	0	0	1	0		ProtCent	26.9	evacuazioni regolari	0	0	0	0	0	1	0		ProtCent		evacuazioni regolari
109	44BBACAC	RVm17	55	1.75	18	3	irritazione anale	flatulenza	3	0	0	0	0	0	0	flatulenza	1	flatulenza	0	0	0	0	0	0	0	ProtFlav, carbone vegetale		0	0	0	0	0	0	0		ProtFlav, carbone vegetale	17.6	evacuazioni regolari	0	0	0	0	0	0	0		ProtFlav		evacuazioni regolari
382	86CCABAB	RMm40	78	1.8	24.1	3	irritazione anale	evacuazioni giornaliere 1-2	6	1	1	0	0	1	0	PCR= <0,1 (VN 0-3)	1		5	1	0	0	0	1	0	ProtFlav		4	1	0	0	0	0	0		ProtFlav	24.1	evacuazioni regolari	4	1	0	0	0	0	0		ProtFlav		evacuazioni regolari feci morbide
112	19ACABBC	RSm38	80	1.8	24.7	3	irritazione anale	ano umido, marische, stipsi, flatulena, dolore addominale ,irritazione canale anale	7	1	1	1	1	1	1	Borreliosi e asportazione neoformazione gamba sin	1		5	1	0	0	1	1	0	ProtFlav		3	1	0	0	1	1	0		ProtFlav	24.7	evacuazioni regolari	0	0	0	0	0	0	0		ProtFlav		evacuazioni regolari
259	89CCBABA	RMf49	75	1.7	26	3	irritazione anale	evacuazione giornaliera 1, feci cremose, a volte mucorrea	5	1	0	0	0	1	0	madre amorroidi e stipsi	3		3	1	0	0	0	1	0	controllo		1	1	0	0	0	1	0		controllo	25.6	evacuazioni regolari feci morbide	0	1	0	0	0	0	0		controllo		evacuazioni regolari feci morbide
333	58BCCAAB	RRm49	70	1.7	24.2	3	irritazione anale	evacuzioni giornaliere 2	4	1	1	0	0	1	1	reflusso gastroesofageo	3		4	1	1	0	0	1	1	controllo		4	1	1	0	0	1	1		controllo	23.9		2	0	1	0	0	1	0		controllo		evacuazioni regolari feci morbide
113	71CACBAB	RCf51	58	1.53	24.8	2	irritazione anale	flatulenza, irritazione, stipsi ostinata (1 evacuazione settimanale), emorroidi I e II°	4	1	1	1	1	1	1	stipsi ostinata (1 evacuazione settimanale)	1	flatulenza, stipsi	2	1	1	1	1	1	1	ProtFlav, dieta	flatulenza, stipsi migliora	1	1	1	0	1	0	0		ProtFlav	23.9	evacuazioni regolari feci morbide	0	0	0	0	0	0	0		ProtFlav		evacuazioni regolari feci morbide
260	45BBACCA	RTf39	73	1.68	25.9	2	irritazione anale		4	1	0	0	0	1	0	irritazione anale	3	perdita coaguli	2	0	0	0	0	0	0	controllo, rectalgan vitC 1gr al di per 30gg, rovigon1e cp al di per 30 gg	evacuazioni regolari feci morbide	0	0	0	0	0	0	0		controllo, rectalgan vitC 1gr al di per 30gg, rovigon1e cp al di per 30 gg	25.9	evacuazioni regolari feci morbide	0	0	0	0	0	0	0		controllo, rectalgan vitC 1gr al di per 30gg, rovigon1e cp al di per 30 gg		evacuazioni regolari feci morbide
116	40BACBCA	RAf74	56	1.53	23.9	4	irritazione anale	flatulenza, stipsi ostinata (2 evauzaione settimanale)	1	1	1	0	1	0	1	metaplasia intestinale nello stomaco, papilloma corde vocali, appendicectomia 1954, tonsillectomia 1973, cistoma ovarico 8 litri 1994	3		0	1	1	0	1	0	1	controllo	evacuazioni regolari	0	0	0	0	0	0	0		controllo	23.5	evacuazioni regolari	0	0	0	0	0	0	0		controllo		evacuazioni regolari
117	63CAACBB	RNf74	75	1.63	28.2	4	irritazione anale	feci caprine, stipsi ostinata, dolore addominale fossa iliaca sin	1	1	0	0	1	0	1	malattia diverticolare, ipertesa, patologia neoplastica padre e fratelli, zia epatocarcinoma	3	evacuazioni reglari	1	0	0	0	1	0	1	controllo, DIETA DIVERTICOLI, paramomicina 250 mg 1cpx2 per 7 gg al mese tutti i mesi	evacuazioni regolari	0	0	0	0	0	0	0		controllo, DIETA DIVERTICOLI, paramomicina 250 mg 1cpx2 per 7 gg al mese tutti i mesi	27.9	evacuazioni regolari	0	0	0	0	0	0	0		controllo, DIETA DIVERTICOLI, paramomicina 250 mg 1cpx2 per 7 gg al mese tutti i mesi		evacuazioni regolari
291	88CCBAAB	SGm49	72	1.75	23.5	4	irritazione anale	sanguinamento	4	1	0	1	1	1	1	stipsi	2		2	0	0	1	1	1	1	ProtCent		1	0	0	0	1	1	1		ProtCent	22.9	evacuazioni regolari feci morbide	0	0	0	0	0	0	0		ProtCent		evacuazioni regolari feci morbide
125	57BCBCAA	SPm50	80	1.68	28.3	4	ematocrezia	sanguinamento, ano umido	3	0	0	1	0	1	0	dislessico, psicotico, ipovedente, già operato emorroidi 1992, marische,padre con cirrosi alcolica, PSICOTICO E IPOVEDENTE	1	sanguinamento	2	0	0	1	0	1	0	ProtFlav		0	0	0	0	0	1	0		ProtFlav	27.6	sanguinamento	0	0	0	0	0	1	0		ProtFlav		sanguinamento
198	64CABABC	SMm64	88	1.68	31.2	3	irritazione anale	evacuazioni giornaliere 3, feci formate	7	1	0	0	0	0	0	gavocciolo anteriore DX, malattia diverticolare RSCS Pronio, diabete 2010, episodio di fibrillazione atriale (Coumadin), ipercolesterolemia, ipertensione	3		4	1	0	0	0	0	0	controllo, DIETA DIVERTICOLI, paramomicina 250 mg 1cpx2 per 7 gg al mese tutti i mesi		3	1	0	0	0	0	0		controllo, DIETA DIVERTICOLI, paramomicina 250 mg 1cpx2 per 7 gg al mese tutti i mesi	30.8	evacuazioni regolari feci morbide	2	1	0	0	0	0	0		controllo, DIETA DIVERTICOLI, paramomicina 250 mg 1cpx2 per 7 gg al mese tutti i mesi		evacuazioni regolari feci morbide
365	86CCABAB	SAm51	73	1.72	24.7	3		ematocrezia, evacuazioni giornaliere regolari, feci caprine	0	0	0	0	1	1	0	ematochezia, emorroidi padre e fratello, zia K intestino, RSCS negativa, sanguina quando evacua feci dure	3		0	0	0	0	1	1	0	controllo		0	0	0	0	1	1	0		controllo	24.7		0	0	0	0	1	1	0		controllo		evacuazioni regolari
256	57BCBCAA	SMf44	108	1.68	38.3	4	sanguinamento	stipsi	0	0	0	0	1	1	0	stipsi ostinata	3		0	0	0	0	1	1	0	controllo	evacuazioni regolari feci morbide	0	0	0	0	0	0	0		controllo	37.2	evacuazioni regolari feci morbide	0	0	0	0	0	0	0		controllo		evacuazioni regolari feci morbide
490	13ABCABC	SFVm39	82	1.72	27.7	3	irritazione anale	mucorrea	6	1	1	0	0	1	1	Mucorrea, feci morbide evacuazioni regolari, MICI Mesavancol 1200 2 cp al mattino peretta a giorni alterni	2		5	1	0	0	0	1	0	ProtCent, Mesavancol		3	1	0	0	0	1	0		ProtCent, Mesavancol	27.1	evacuazioni regolari	3	1	0	0	0	0	0		ProtCent, Mesavancol
494	78CBACBA	SAm59	93	1.72	31.4	4	irritazione anale	stipsi, evacuazione giornaliera1, feci dure, dolore addominale, flatulenza astenia	0	1	1	1	1	1	1	stipsi, ERNIA inguinale bilaterale operato da me 27/09/2016	1		0	1	0	1	1	0	0	DILATAN, protFlav	evacuazioni regolari	0	0	0	0	0	0	0		DILATAN, protFlav	30.42	GUARITO	0	0	0	0	0	0	0		DILATAN, protFlav		GUARITO
387	53BCACAB	SFm60	85	1.8	26.2	3	irritazione anale	evacuazioni giornaliere 1	7	1	1	0	0	0	1	PCR 7,7 (0-10) Alla colonscopia asportazione micropolico, edema lamina propria)	1	evacuazioni regolari feci morbide	3	1	1	0	0	0	1	ProtFlav	evacuazioni regolari feci morbide	0	0	0	0	0	0	0		ProtFlav	24.7	evacuazioni regolari	0	0	0	0	0	0	0		ProtFlav		evacuazioni regolari
383	65CABACB	TAm61	86	1.68	30.5	4	irritazione anale	stipsi ostinata, dolori fossa iliaca sin	5	1	0	1	1	1	1	malattia diverticolare, stipsi	3		4	1	0	0	1	1	1	controllo, DIETA DIVERTICOLI, paramomicina 250 mg 1cpx2 per 7 gg al mese tutti i mesi		3	1	0	0	1	1	0		controllo, DIETA DIVERTICOLI, paramomicina 250 mg 1cpx2 per 7 gg al mese tutti i mesi	30.1	evacuazioni regolari feci morbide	2	0	0	0	0	0	0		controllo, DIETA DIVERTICOLI, paramomicina 250 mg 1cpx2 per 7 gg al mese tutti i mesi		evacuazioni regolari feci morbide
497	82CBCAAB	TMm50	102	1.93	27.4	3	irritazione anale	ano umido	8	1	1	1	0	1	1	feci dure, 2 evacuazioni settimanali, sospetto Chron richiesta pancolonscopia	1		5	1	1	0	0	1	1	ProtFlav	riduzione scomparsa gavoccioli III feci morbide evacuazioni regolari	3	0	0	0	0	0	1		ProtFlav	26.8	feci morbide evacuazioni regolari	0	0	0	0	0	0	0		ProtFlav		evacuazioni regolari feci morbide
264	52BCABCA	TMm51	128	1.8	39.5	4	irritazione anale	evacuazione giornaliera 1, feci formate, mucorrea, flatulenza, astenia	0	1	0	0	0	0	0	mucorrea, flatulenza, astenia	3	decisamente migliorato	0	1	0	0	0	0	0	controllo	evacuazioni regolari feci morbide	0	0	0	0	0	0	0		controllo	38.3	evacuazioni regolari feci morbide	0	0	0	0	0	0	0		controllo		evacuazioni regolari feci morbide
265	89CCBABA	VIm50	63	1.67	22.6	4	irritazione anale	evacuazione giornaliera 1	4	1	0	0	0	1	0	ANO UMIDO	1	evacuazioni regolari feci morbide	2	1	0	0	0	1	0	ProtFlav	evacuazioni regolari feci morbide	1	0	0	0	0	1	0		ProtFlav	22.1	evacuazioni regolari feci morbide	0	0	0	0	0	1	0		ProtFlav		evacuazioni regolari
202	12ABBCCA	VMm75	58	1.65	21.3	4	irritazione anale	evacuazioni settimanali 3, stipsi	7	1	0	0	1	1	1	ernia iatale, sabbia biliare, ernia ombelicale	3		4	1	0	0	1	1	1	controllo		2	1	0	0	0	1	1		controllo	20.9	evacuazioni regolari	0	0	0	0	0	0	0		controllo		evacuazioni regolari
134	76CBABCA	VGm50	84	1.8	25.9	3	irritazione anale	episodi diarroici	5	1	0	0	0	1	0	emorroidi III	1		0	0	0	0	0	0	0	ProtFlav	evacuazioni regolari	0	0	0	0	0	0	0		ProtFlav	25.6	evacuazioni regolari	0	0	0	0	0	0	0		ProtFlav		evacuazioni regolari
204	47BBCACA	ZMCf62	78	1.6	30.5	4	irritazione anale	ano umido (soiling) mucorrea, evacuazioni giornaliere 1, feci formate	5	1	0	0	0	0	0	emorroidi IV dopo gravidanza, lieve prolasso mucoso, marische, milligan morgan 2005, presenza di due micropolipi, rettocele anteriore	2		4	1	0	0	0	0	0	ProtCent, dieta. Richiesta monometria e colonscopia		2	1	0	0	0	0	0		ProtCent, dieta. Richiesta monometria e colonscopia	30	evacuazioni regolari	2	1	0	0	0	0	0		ProtCent, dieta. Richiesta monometria e colonscopia		evacuazioni regolari
507	18ABCCBA	ZMm67	93	1.77	29.7	4	irritazione anale	feci dure, ano umido, 1998 Tiroidectomia totale noduli, 2009 Cancrini resezione COLON SIN LUNGA adenoma villoso displasia moderata DM 6 cm,2015 trifero pancolonscopia controllo emorroidi IV stadio 03/05/2016 sindrome coronarica con angina instabile, 4 stent ASSUME ANTICOAGULANTI ORALI (cardioaspirina, BRILIQUE 1 CP X 2 E OMEPRAZOLO 20 MG) Hb 12,7, HCt 37,8	5	1	0	1	1	1	1	FECI DURE ano umido, PROLASSO CIRCONFERENZIALE,mucorrea sospetta MICI, impianto valvolare, scoagulato, MRGE	3	FECI PIU MORBIDE E 2 episodi sanguinamento	2	1	0	1	1	1	1	controllo		0	0	0	0	1	1	0		controllo	28.6	evacuazioni regolari feci morbide	0	0	0	0	0	0	0		controllo		evacuazioni regolari feci morbide
401	72CACBBA	ZAf66	57	1.6	22.3	4	irritazione anale	evacuazioni giornaliere 2, feci formate, dolenzia addominale SX, flatulenza, esiti tiroidite Hashimoto	5	1	1	0	0	1	1	FECI MORBIDE NO SANGUE	2		3	1	0	0	0	1	0	ProtCent		2	0	0	0	0	1	0		ProtCent	21.9	evacuazioni regolari	0	0	0	0	0	0	0		ProtCent		evacuazioni regolari
PFU47	19ACABBC	RFm22	22	60	1.8	3	irritazione anale	una evaquazione giornaliera	3	1	0	0	0	1	1	una evaquazione giornaliera	3		2	1	0	0	0	1	0	ProtCent		1	0	0	0	0	1	0		ProtCent	18.5185	evacuazioni regolari	0	0	0	0	0	0	0		ProtCent		evacuazioni regolari
						2	II grade hemorrhoids							OPERATION			4.1	Elastic banding ProtFlav
			DIAGNOSiS			3	III grade hemorrhoids										4.2	Elastic banding ProtCent
						4	IV grade hemorrhoids										4.3	Elastic banding controllo
Comparison of Centella with Flavonoids for Treatment of Symptoms in Hemorrhoidal Disease and After Surgical Intervention: A Randomized Clinical Trial
Massimo Chiaretti1*, Danilo Alunni Fegatelli2, Giuseppe Pappalardo1, Michele Dello Spedale Venti3, Annalisa Italia Chiaretti1
[truncated: 29 more columns]

## Sheet: DATABASE IV bleed surgery 
	CodRandom	Anonimus	Kg	h	BMI	diagnosi.1	diagnosi.2	sintomatologia	VAS	irritazione	prurito	sensPeso	STIPSI-T0	sangue	tenesmo	anamnesi patologica	terapia-T0	TIPO DI TERAPIA	sintomatologia	VAS	irritazione	prurito	sensPeso	STIPSI-T1	sangue	tenesmo	terapia-T1	sintomatologia	VAS	irritazione	prurito	sensPeso	STIPSI-T2	sangue	tenesmo	anamnesi patologica	terapia-T2	BMI	sintomatologia	VAS	irritazione	prurito	sensPeso	STIPSI-T3	sangue	tenesmo	Anamnesi	terapia-T3	diagnosi
45	26ACBCAB	DAEm56	70	1.7	24.2215	5.1	emorroidi 4 stadio sanguinanti	dolore, bruciore, sanguinamento					1	0	0	stipsi ostinata	OPERATO Parks ProtFlav, TAMARINE	5		7	1	0	1	1	1	0	OPERATO Parks ProtFlav, smette tamarine	evacuazioni morbide	4	1	0	0	1	0	0		OPERATO Parks ProtFlav	23.5294		2	1	0	0	1	0	0
78	57BCBCAA	GMm48	80	1.76	25.8264	5.3	emorroidi 4 stadio sanguinanti						1	0	0	ematoma postoperatorio con perdita di liquido sieroematico	OPERATO Parks controllo	5	marische, stipsi, dolori addominali, tonsillectomia,appendicectomia	6	1	1	1	1	1	1	OPERATO Parks controllo		7	1	1	1	1	1	1	EMATOMA POSTOPERATORIO SOTTOMUCOSO dolore evacuazione di raccolta sieroematica e coaguli	OPERATO Parks controllo	24.5351		4	1	1	1	1	1	1		OPERATO Parks controllo
115	26ACBCAB	RFm65	73	1.68	25.8645	5.2	emorroidi 4 stadio sanguinanti						1	0	0	plastica prolasso 40% anteriore	OPERATO Parks ProtCent	5	ipertrofia prostatica, evacuazioni regolari	7	1	1	1	0	1	1	OPERATO emorroidectomia Parks ProtCent, tamarine	evacuazioni regolari	3	1	1	1	0	1	0		OPERATO emorroidectomia Parks ProtCent, SMETTE tamarine	25.5102	evacuazioni regolari	1	0	0	0	0	1	0		OPERATO Parks ProtCent
118	86CCABAB	SSm37	83	1.8	25.6173	5.1	emorroidi 4 stadio sanguinanti						1	0	0	stipsi ostinata già sottoposto ad intervento di Parks emorroidectomia sec. Parks 12/02/2009, marische, gavoccioli edematosi canale anale, ProtFlav emorroidi IV anemizzato a 5,8 Hb, TRASFUSIONE 2 sacche in ricovero	OPERATO Parks ProtFlav	5		8	1	0	0	1	1	0	OPERATO Parks ProtFlav		2	0	0	0	1	0	0		OPERATO Parks ProtFlav	25.6173		0	0	0	0	1	0	0		OPERATO Parks ProtFlav
6	81CBBCAA	AGm47	80	1.7	27.6817	5.3	emorroidi 4 stadio sanguinanti						1	0	0		OPERATO Milligan-Morgan controllo	5	stipsi, flatulenza, polipo asportato 2007	1	1	1	1	1	1	1	OPERATO Milligan-Morgan controllo, TAMARINE		0	1	0	1	1	1	1		OPERATO Milligan-Morgan controllo, SMETTE TAMARINE	26.9896	evacuazioni regolari	0	0	0	0	0	0	0		OPERATO Milligan-Morgan controllo
27	33BAACCB	BEf51	76	1.54	32.0459	5.2	emorroidi 4 stadio sanguinanti						1	0	0	ano umido, stipsi	OPERATO Parks (Ligasure) ProtCent	5	ano umido, stipsi	8	1	0	0	1	1	0	OPERATO Parks (Ligasure) ProtCent		7	1	0	0	1	1	0		OPERATO Parks (Ligasure) ProtCent	32.8889		5	0	0	0	1	1	0		OPERATO Parks (Ligasure) ProtCent
312	75CBABAC	GGm45	86	1.74	28.4053	5.3	emorroidi 4 stadio sanguinanti						1	0	0	stipsi deve fare fistulectomia, epatopatico	OPERATO Parks controllo	5		7	1	1	1	0	1	1	OPERATO Parks controllo		5	1	1	0	1	1	1		OPERATO Parks controllo	28.7197		3	1	0	0	1	1	1		OPERATO Parks controllo
304	57BCBCAA	FEm55	61.7	1.71	21.1	5.1	emorroidi 4 stadio sanguinanti	irritazione anale	5	1	0	1	0	1	1	ex alcoolista prof Attilia	OPERATO Parks (Ligasure) ProtFlav , Tamarine	5		2	1	0	1	1	1	1	OPERATO Parks (Ligasure) ProtFlav , smette Tamarine	evacuazioni regolari feci morbide	0	0	0	0	0	0	0		OPERATO Parks (Ligasure) ProtFlav	20.3	evacuazioni regolari feci morbide	0	0	0	0	0	0	0		OPERATO Parks (Ligasure) ProtFlav
319	86CCABAB	MPm55	81	1.78	25.565	5.3	emorroidi 4 stadio sanguinanti		7	1	0	0	1	1	1		OPERATO Parks controllo, TAMARINE	5		3	1	0	0	1	0	0	OPERATO Parks controllo, smette TAMARINE		1	0	0	0	1	0	0		OPERATO Parks controllo	25.2493	evacuazioni regolari	0	0	0	0	0	0	0		OPERATO Parks controllo
427	9ABACCB	DSAm45	80	1.75	26.1224	5.3	emorroidi 4 stadio sanguinanti						1	0	0	OPERATO 17/08/2010 ERNIOPLASTICA DX DA ME	OPERATO Milligan-Morgan controllo, TAMARINE	5		5	1	1	1	1	1	1	OPERATO Milligan-Morgan controllo, SMETTE TAMARINE		2	0	0	1	0	1	1		OPERATO Milligan-Morgan controllo	25.1429	evacuazioni regolari feci morbide	1	0	0	0	0	1	0		OPERATO Milligan-Morgan controllo
296	2AABCBC	BMm47	89	1.72	30.7958	5.1	emorroidi 4 stadio sanguinanti		3	1	0	1	1	1	0	ano umido, stipsi, fistole perianali 2006	OPERATO Longo ProtFlav	5	evacuazione giornaliera 1, feci caprine	2	1	0	1	0	0	1	OPERATO Longo ProtFlav		1	0	0	1	0	0	0		OPERATO Longo ProtFlav	29.4	grappetta che provoca dolore all'evacuazione evacuazioni regolari	3	0	0	0	1	0	0		OPERATO Longo ProtFlav
308	26ACBCAB	SGm68	82	1.69	28.7105	5.1	emorroidi 4 stadio sanguinanti		7	1	0	1	1	1	1	emorroidi IV sanguinanti, stipsi e feci caprine 1 evacuazione settimanale	OPERATO Milligan-Morgan controllo Tamarine	5		5	1	1	0	1	1	1	OPERATO Milligan-Morgan controllo smette Tamarine		3	1	0	0	1	1	1		OPERATO Milligan-Morgan controllo	28	evacuazione dolorosa	2	1	0	0	0	0	0		OPERATO Milligan-Morgan controllo
58	33BAACCB	FGm64	90	1.78	28.4055	5.2	emorroidi 4 stadio sanguinanti		6	1	0	0	0	1	1	diarrea	OPERATO Parks ProtCent	5	alvo diarroico (2 volte al dì), sangue	5	4	1	0	0	1	1	OPERATO Parks ProtCent, Tamarine, trombosi emorroidaria incisione e drenaggio ematoma		2	1	0	0	0	1	1		OPERATO Parks ProtCent, Tamarine, trombosi emorroidaria monitoraggio	27.7		1	1	0	0	0	1	1		OPERATO Parks ProtCent, Tamarine
52	84CBCBAA	IAm40	90	1.85	26.2966	5.2	emorroidi 4 stadio sanguinanti		7	1	0	0	1	0	0		OPERATO Parks ProtCent, Tamarine	5	stipsi, flatulena	4	1	0	0	1	0	0	OPERATO Parks ProtCent, carbone vegetale, sospende Tamarine		2	1	0	0	1	0	0		OPERATO emorroidectomia Parks, ProtCent,carbone vegetale	25.4	evacuazioni regolari feci morbide	0	0	0	0	0	0	0		OPERATO emorroidectomia Parks, ProtCent,carbone vegetale
63	2AABCBC	FGm54	57	1.64	21.2	5.2	emorroidi 4 stadio sanguinanti	perdita di peso, astenia	5	1	0	0	1	0	0	marische, diabetico	OPERATO Parks ProtCent	4	stipsi, marische, diabetico	2	0	0	0	1	0	0	OPERATO Parks ProtCent		1	0	0	0	1	0	0		OPERATO Parks ProtCent	20.2	evacuazioni regolari	0	0	0	0	0	0	0		OPERATO Parks ProtCent
8	54BCACBA	AMf61	45	1.5	20	5.1	emorroidi 4 stadio sanguinanti TROMBIZZATE		8	1	1	1	1	1	1		OPERATO Parks ProtFlav	5	stipsi ostinata	4	0	1	1	1	1	1	OPERATO Parks ProtFlav		3	0	1	1	1	1	1		OPERATO Parks ProtFlav	19.1	evacuazioni regolari	0	0	0	0	0	0	0		OPERATO Parks ProtFlav
169	2AABCBC	FMm49	101	1.85	29.5106	5.2	emorroidi 4 stadio sanguinanti		7	1	1	1	1	1	0	evacuazione giornaliera 1, feci dure, flatulenza	OPERATO Longo ProtCent, Tamarine	5		8	1	1	1	1	1		OPERATO Longo ProtCent, smette Tamarine	feci dure	6	1	0	0	1	0	0		OPERATO Longo ProtCent	28.3	feci dure	3	0	0	0	1	0	0		OPERATO Longo ProtCent
303	26ACBCAB	FaPm32	73	1.74	24.1	5.2	irritazione anale	evacuazione DOLOROSA feci caprine, a volte mucorrea alvo alternto	4	1	0	0	0	0	0	ano umido, nonno K gastrico, padre, fratello emorroidi, madre emorroidi post partum	OPERATO Longo ProtCent	5	emorroidi IV°	2	0	0	0	0	1	0	ProtCent		1	0	0	0	0	1	0		ProtCent	22.8	evacuazioni regolari feci morbide	0	0	0	0	0	0	0		ProtCent
280	24ACBBAC	CGm45	59	1.7	20.4152	5.3	emorroidi 4 stadio sanguinanti		0	1	0	0	1	1	0	ano umido, stipsi, sanguinamento, irritazione	OPERATO Parks controllo	5		2	1	0	1	1	1	0	OPERATO Parks controllo		0	1	0	0	1	1	0		OPERATO Parks controllo	19.7		0	1	0	0	1	1	0		OPERATO Parks controllo
205	68CABCAB	VAf25	50	1.55	20.8	5.1	emorroidi 4 stadio sanguinanti	evacuazione giornaliera 1/2, feci caprine	3	1	0	0	1	1	0		OPERATO Longo ProtFlav	5		2	0	0	0	1	0	0	ProtFlav	evacuazioni regolari	0	0	0	0	0	0	0		ProtFlav	20.7	evacuazioni regolari	0	0	0	0	0	0	0		ProtFlav
504	61CAABBC	VPm54	90	1.8	26.8519	5.1	emorroidi 4 stadio sanguinanti	feci dure ano umido, spinge	5	1	1	1	1	1	1	feci dure, STIPSI 3 evacuazioni a settimana, ano umido, PROLASSO CIRCONFERENZIALE	OPERATO Ferguson ProtFlav	5		3	1	1	1	1	1	1	feci dure	controllo	1	0	0	0	1	1	1		controllo	26.2346	evacuazioni regolari feci formate	0	0	0	0	0	0	0		controllo
468	19ACABBC	PVm62	62	1.67	22.231	5.3	irritazione anale	feci morbide, ano umido, spinge, sospetta MICI	5	1	0	1	0	1	1	stipsi, ano umido, PROLASSO CIRCONFERENZIALE,mucorrea sospetta MICI, impianto valvolare, scoagulato, MRGE	OPERATO Parks controllo Tamarine	5	evacuazioni regolari feci morbide	1	1	0	1	0	1	1	OPERATO Parks controllo smette Tamarine		0	0	0	0	0	0	0		controllo	22.8	evacuazioni regolari feci morbide	0	0	0	0	0	0	0		controllo
511	2AABCBC	ZAm28	70	1.82	21.1327	5.3	emorroidi 4 stadio sanguinanti		5	1	0	1	1	1	1	stipsi, feci dure, ano umido, spinge	OPERATO Ferguson controllo	5		4	1	0	1	1	1	1	OPERATO Ferguson controllo		2	0	0	0	1	1	0		OPERATO Ferguson controllo	21.2	evacuazioni regolari feci morbide	0	0	0	0	0	0	0
514	2AABCBC	MAm34	78	1.81	23.8088	5.1	emorroidi 4 stadio sanguinanti		5	1	1	1	0	1	1	ANO UMIDO, PROLASSO MUCOSO CIRCONFERENZIALE, , flogosi cronica ANALI, ARTRITE REUMATOIDE GIOVANILE	OPERATO Ferguson ProtFlav, TAMARINE	5	FECI MORBIDE NO SANGUE	0	0	0	0	0	0	0	OPERATO Ferguson ProtFlav, TAMARINE	evacuazioni regolari	0	0	0	0	0	0	0		OPERATO Ferguson ProtFlav, TAMARINE	23.1983	evacuazioni regolari	0	0	0	0	0	0	0		OPERATO Ferguson ProtFlav, TAMARINE
470	18ABCCBA	PGm67	63	1.78	19.9	5.1	emorroidi 4 stadio sanguinanti	feci dure ano umido	7	1	0	1	1	1	0	STIPSI, ano umido, PROLASSO CIRCONFERENZIALE, rettocele ANTERIORE	OPERATO Ferguson ProtFlav	4		6	0	0	1	1	0	1	OPERATO Ferguson ProtCent	evacuazioni regolari feci morbide	2	0	0	0	0	0	0		OPERATO Ferguson ProtCent	20.8307	evacuazioni regolari feci morbide	0	0	0	0	0	0	0		OPERATO Ferguson ProtCent
161	75CBABAC	DaFf49	58	1.55	24.1415	5.1	emorroidi 4 stadio sanguinanti		3	1	0	0	0	0	0	diarrea PROLASSO EMORROIDARIO CIRCONFERENZIALE	OPERATO Longo ProtFlav	5	diarrea	0	0	0	0	0	0	0	OPERATO Longo ProtFlav	evacuazioni regolari	0	0	0	0	0	0	0		OPERATO Longo ProtFlav	24.1	evacuazioni regolari	0	0	0	0	0	0	0		OPERATO Longo ProtFlav
	2AABCBC	DAVm50				5.3	emorroidi 4 stadio sanguinanti		5	1	0	1	1	1	1		OPERATO Ferguson controllo	5		4	1	0	1	1	1	1	OPERATO Ferguson controllo		0	0	0	0	0	0	0		OPERATO Ferguson controllo	28	evacuazioni regolari feci morbide	0	0	0	0	0	0	0		OPERATO Ferguson controllo
420	13ABCABC	CRm57	83	1.85	24.2513	5.1	emorroidi 4 stadio sanguinanti	feci dure ano umido	3	1	1	1	1	0	0	stpsi cronica, prolasso circonferenziale	OPERATO Ferguson ProtFlav, tamarine	5		0	0	0	0	0	0	0	OPERATO Ferguson ProtFlav, smette tamarine		0	0	0	0	0	0	0		OPERATO Ferguson ProtFlav	23.9591		0	0	0	0	0	0	0		OPERATO Ferguson ProtFlav
515	18ABCCBA	TAm34	82	1.85	23	5.2	emorroidi 4 stadio sanguinanti	feci dure ano umido	8	1	1	1	1	1	1	STIPSI, ano umido, PROLASSO gavoccioli anteriore dx e sin, piccolo gavocciolo posteriore dx	OPERATO Ferguson ProtCent CON SUTURA A SOPRAGITTO gavocciolo posteriore dx tamarine	6		8	0	0	1	0	0	1	OPERATO Ferguson ProtCent CON SUTURA A SOPRAGITTO gavocciolo posteriore dx, smette tamarine	evacuazioni regolari feci morbide	5	0	0	0	0	0	0		OPERATO Ferguson ProtCent CON SUTURA A SOPRAGITTO gavocciolo posteriore dx, smette tamarine	23.3747	evacuazioni regolari feci morbide	0	0	0	0	0	0	0		OPERATO Ferguson ProtCent
PRU		Bf				5.3	emorroidi 4 stadio sanguinanti						1				OPERATO Ferguson controllo	5
PRU		Gf				5.3	emorroidi 4 stadio sanguinanti						1				OPERATO Ferguson controllo	5
PRU		Pf				5.3	emorroidi 4 stadio sanguinanti						1				OPERATO Ferguson controllo	5
						5.1	surgery and ProtFlav
						5.2	surgery and ProtCent
						5.3	surgery and control
[truncated: 32 more columns]

## Sheet: Pathologist
	diagnosis.1	tipe of therapy	FIBROSIS	VASCOL	ECTASIA	magnification
RFm65	5	5.2	1	3	3
GMm48	5	5.3	1	3	3
FGm64	5	5.2	1	2	2	10X
SSm37	5	5.1	2	2	1
AGm47	5	5.3	1	3	3
DAEm56	5	5.1	2	2	1
BEf51	5	5.2	1	3	3
IAm40	5	5.2	1	2	3
FEm55	5	5.1	2	2	2
FGm64	5	5.2	2	3	1	4X
MPm55	5	5.3	1	3	2
AMf61	5	5.1	2	2	2
DSAm45	5	5.3	1	3	3
GGm45	5	5.3	1	3	3
SGm68	5	5.1	3	2	1
FMm49	5	5.2	2	2	2
FaPm32	5	5.2	3	2	1	4X
CGm45	5	5.3	1	1	1
BMm47	5	5.1	2	1	2
DaFf49	5	5.1	2	1	1
VAf25	5	5.1	2	2	3
VPm54	5	5.1	2	2	2	4X
ZAm28	5	5.3	1	2	3	4X
MAm34	5	5.1	3	2	2	4X
DAVm50	5	5.3	1	2	2
PVm62	5	5.3	1	2	3
PGm67	5	5.1	1	2	2	4x
CRm57	5	5.1	1	1	3
TAm34	5	5.2	2	2	2
Bf	5	5.3	1	2	2
Gf	5	5.3	1	2	3
Pf	5	5.3	2	1	2	10X
		5.1	surgery and ProtFlav
		5.2	surgery and ProtCent
		5.3	surgery and control

## Sheet: DATABASE emorroidal thrombosis 
n°	CodRandom	Anonimus	Kg	h	BMI	diagnosi.1	diagnosi.2	sintomatologia	VAS	irritazione	prurito	sensPeso	STIPSI-T0	sangue	tenesmo	anamnesi patologica	treatment T0	sintomatologia	VAS	irritazione	prurito	sensPeso	STIPSI-T1	sangue	tenesmo	treatment T1	sintomatologia	VAS	irritazione	prurito	sensPeso	STIPSI-T2	sangue	tenesmo	anamnesi patologica	treatment T2	BMI	sintomatologia	VAS	irritazione	prurito	sensPeso	STIPSI-T3	sangue	tenesmo	Anamnesi	treatment T3	diagnosi	sintomatologia
262	57BCBCAA	TVm47	66	1.7	22.8374	OPERATO trombosi emorroidaria controllo	irritazione anale	evacuazioni settimanali 4/5 volte	0	1	0	0	0	0	0	padre, sorella, fratello soffrono di emorroidi	6.3	cicatrice sensibilmente ridotta	0	0	0	0	0	0	0	OPERATO trombosi emorroidaria controllo	evacuazioni regolari feci morbide	0	0	0	0	0	0	0		OPERATO trombosi emorroidaria controllo		evacuazioni regolari feci morbide	0	0	0	0	0	0	0		OPERATO trombosi emorroidaria controllo		evacuazioni regolari feci morbide
347	71CACBAB	AGm49	76	1.82	22.9441	OPERATO trombosi emorroidaria ProtCent	irritazione anale	ano umido, evacuazione giornaliere 1, flatulenza, prurito, perdita di peso	3	1	1	0	1	1	1	linfoma di HODGKIN 1994, allergie a latte e derivati, nonno con stomia per K colon	6.2		2	1	0	0	0	1	0	OPERATO trombosi emorroidaria ProtCent		1	1	0	0	1	0	0		OPERATO trombosi emorroidaria ProtCent	22.3403	evacuazioni regolari feci morbide	0	0	0	0	0	0	0		OPERATO trombosi emorroidaria ProtCent		evacuazioni regolari feci morbide
414	2AABCBC	ACm70	70	1.8	21.6049	OPERATO trombosi emorroidaria ProtCent	irritazione anale		7	1	0	1	1	1	1		6.2		1	0	1	0	1	1	1	OPERATO trombosi emorroidaria ProtCent		0	1	0	0	1	0	0		OPERATO trombosi emorroidaria ProtCent	20.679	evacuazioni regolari feci morbide	0	0	0	0	0	0	0		OPERATO trombosi emorroidaria ProtCent		evacuazioni regolari feci morbide
209	33BAACCB	AEm35	66	1.76	21.3068	OPERATO trombosi emorroidaria controllo	irritazione anale		9	1	0	0	1	0	0	stipsi	6.3		9	1	0	0	1	0	0	OPERATO trombosi emorroidaria controllo		5	1	0	0	1	1	0		OPERATO trombosi emorroidaria controllo	20.3383	evacuazioni regolari feci morbide	2	1	0	0	0	1	0		OPERATO trombosi emorroidaria controllo		evacuazioni regolari feci morbide
354	29ACCBAB	ADm37	80	1.7	27.6817	OPERATO trombosi emorroidaria ProtFlav	irritazione anale	feci caprine, evacuazione sotto sforzo	6	1	1	0	1	0	0	PCR=1000 (100-6000) PCR=0,03	6.1		1	1	0	0	0	0	0	OPERATO trombosi emorroidaria ProtFlav						1				OPERATO trombosi emorroidaria ProtFlav	27.3356	evacuazioni regolari feci morbide	0	0	0	0	0	0	0		OPERATO trombosi emorroidaria ProtFlav		evacuazioni regolari feci morbide
145	25ACBBCA	BMf51	73	1.75	23.8367	OPERATO trombosi emorroidaria ProtFlav	irritazione anale	flatulenza	10	1	0	0	0	0	0	emorroidectomia post partum	6.1		1	0	0	0	0	0	0	OPERATO trombosi emorroidaria ProtFlav	evacuazioni regolari feci morbide	0	0	0	0	0	0	0		OPERATO trombosi emorroidaria, ProtFlav	22.8571	evacuazioni regolari feci morbide	0	0	0	0	0	0	0		OPERATO trombosi emorroidaria ProtFlav		evacuazioni regolari feci morbide
371	29ACCBAB	CPf41	48	1.63	18.0662	OPERATO trombosi emorroidaria ProtFlav	irritazione anale	stpsi, episodi diarrea, dolenzia addominale, flatulenza, perdita di peso, astenia	6	1	0	0	1	1	1		6.1		1	1	0	0	1	1	0	OPERATO trombosi emorroidaria ProtFlav		0	1	0	0	1	0	0		OPERATO trombosi emorroidaria ProtFlav	18.0662	evacuazioni regolari feci morbide	0	0	0	0	0	0	0		OPERATO trombosi emorroidaria ProtFlav		evacuazioni regolari feci morbide
326	65CABACB	CFm40	77	1.67	27.6095	OPERATO trombosi emorroidaria controllo	irritazione anale	evacuazioni giornaliere 1, feci dure caprine,	5	1	1	0	0	1	1	trombosi emorroidaria sin, irritazione anale	6.3		2	1	1	0	1	1	1	OPERATO trombosi emorroidaria controllo	evacuazioni regolari feci morbide	1	0	0	0	0	1	0		OPERATO trombosi emorroidaria controllo		evacuazioni regolari feci morbide	0	0	0	0	0	0	0		OPERATO trombosi emorroidaria controllo		evacuazioni regolari feci morbide
154	9ABACCB	CEf40	88	1.63	33.1213	OPERATO trombosi emorroidaria ProtFlav	irritazione anale	evacuazione dolorosa feci dure	9	1	0	0	1	0	0	stipsi, zia K colon	6.1		4	0	0	0	1	0	0	OPERATO trombosi emorroidaria ProtFlav		0	0	0	0	1	0	0		OPERATO trombosi emorroidaria ProtFlav	30.863	evacuazioni regolari feci morbide	0	0	0	0	0	0	0		OPERATO trombosi emorroidaria ProtFlav		evacuazioni regolari feci morbide
166	52BCABCA	DAm49	60	1.78	18.937	OPERATO trombosi emorroidaria ProtFlav	irritazione anale	dolore	8	1	0	0	1	1	1	gavocciolo posteriore dx, 4 evacuazioni settimanali	6.1		3	1	0	0	1	1	1	OPERATO trombosi emorroidaria ProtFlav		0	0	0	0	1	0	0		OPERATO trombosi emorroidaria ProtFlav	18.6214	evacuazioni regolari feci morbide	0	0	0	0	0	0	0		OPERATO trombosi emorroidaria ProtFlav		evacuazioni regolari feci morbide
445	53BCACAB	GCm59	63	1.72	21.2953	OPERATO trombosi emorroidaria ProtFlav	irritazione anale		10	1	0	0	1	1	1	spasmo sfinterico, stipsi, 2 evacuazioni a settimana	6.1		4	1	0	0	1	1	0	OPERATO trombosi emorroidaria ProtFlav		2	0	0	0	1	0	0		OPERATO trombosi emorroidaria ProtFlav	21.2953	evacuazioni regolari feci morbide	0	0	0	0	0	0	0		OPERATO trombosi emorroidaria ProtFlav		evacuazioni regolari feci morbide
388	29ACCBAB	IJMf42	64	1.66	23.2254	OPERATO trombosi emorroidaria ProtCent	emorroidi IV		5	0	0	0	1	0	0		6.2		1	0	0	0	0	0	0	OPERATO trombosi emorroidaria ProtCent		0	0	0	0	1	0	0		OPERATO trombosi emorroidaria ProtCent	23.2254		0	0	0	0	1	0	0		OPERATO trombosi emorroidaria ProtCent		evacuazioni regolari feci morbide
84	86CCABAB	LMAm37	61	1.65	22.4059	OPERATO trombosi emorroidaria controllo	irritazione anale		4	0	0	0	0	1	1		6.3		3	0	0	0	0	1	0	OPERATO trombosi emorroidaria, controllo TAMARINE	evacuazioni regolari	1	0	0	0	0	0	0		OPERATO trombosi emorroidaria controllo sospende Tamarine	21.3039	evacuazioni regolari	1	0	0	0	0	0	0		OPERATO trombosi emorroidaria controllo		evacuazioni regolari feci morbide
85	86CCABAB	LMm23	95	1.83	28.3675	OPERATO trombosi emorroidaria controllo, Tamarine	irritazione anale		3	1	0	0	1	1	1	stipsi, altri episodi in passato, gavocciolo trombizzato	6.3		1	0	0	0	1	1	1	OPERATO trombosi emorroidaria controllo, TAMARINE		1	0	0	0	1	0	0		OPERATO trombosi emorroidaria controllo, TAMARINE	26.2773	evacuazioni regolari	0	0	0	0	0	0	0		OPERATO trombosi emorroidaria controllo, smette TAMARINE		evacuazioni regolari feci morbide
406	57BCBCAA	MEm47	87	1.74	28.7356	OPERATO trombosi emorroidaria ProtFlav	irritazione anale		7	1	0	0	1	0	1	stipsi, (sin trombizzato), flatulenza	6.1		2	1	0	0	1	0	1	OPERATO trombosi emorroidaria, ProtFlav, mette Lacteol		0	0	0	0	1	0	0		OPERATO trombosi emorroidaria ProtFlav	28.075		0	0	0	0	1	0	0		OPERATO trombosi emorroidaria ProtFlav		evacuazioni regolari feci morbide
190	6AACCBB	PCf35	44	1.62	16.7657	OPERATO trombosi emorroidaria ProtCent	irritazione anale	stipsi, evacuazioni settimanali 3, mucorrea, feci dure	4	1	0	0	1	0	0	genitori emorroidi, Madre K mammella sin BRCA1 positiva (ex SCRE), polipo uterino, cisti ovarica dx trattata laparoscopicamente Benedetti Panici, De Marchis oncologa RMN Pediconi	6.2		0	0	0	0	1	0	0	OPERATO trombosi emorroidaria ProtCent		0	0	0	0	1	0	0		OPERATO trombosi emorroidaria ProtCent			0	0	0	0	1	0	0		OPERATO trombosi emorroidaria ProtCent		evacuazioni regolari feci morbide
253	45BBACCA	PMm69	75	1.8	23.1481	OPERATO trombosi emorroidaria controllo	irritazione anale	stipsi	6	1	0	0	1	0	0	trombosi emorroidaria	6.3		5	1	0	0	1	0	0	OPERATO trombosi emorroidaria controllo		0	0	0	0	1	0	0		OPERATO trombosi emorroidaria controllo		evacuazioni regolari	0	0	0	0	0	0	0		OPERATO trombosi emorroidaria controllo		evacuazioni regolari feci morbide
191	2AABCBC	RSf50	48	1.6	18.75	OPERATO trombosi emorroidaria ProtFlav	irritazione anale	evacuazione giornaliera 1, feci formate, mucorrea, flatulenza perdita di peso, astenia, trombosi gavocciolo anteriore DX, prolasso circonferenziale, evacuazione giornaliera 1, feci formate, mucorrea, flatulenzaperdita di peso, astenia	10	1	0	0	0	0	0	prolasso circonferenziale	6.1		2	1	0	0	0	0	0	OPERATO trombosi emorroidaria ProtFlav	evacuazioni regolari	0	0	0	0	0	0	0		OPERATO trombosi emorroidaria ProtFlav		evacuazioni regolari	0	0	0	0	0	0	0		OPERATO trombosi emorroidaria ProtFlav		evacuazioni regolari feci morbide
480	17ABCCAB	RLm44	76	1.85	22.206	OPERATO trombosi emorroidaria ProtFlav, smette Tamarine	irritazione anale		8	1	1	0	0	1	1	diarroiche colon irritanile molto nervoso, operato 2006 Milligan Morgan, allergico lattosio, melanzana e punture di insetto	6.1		2	1	0	0	0	1	0	OPERATO trombosi emorroidaria ProtFlav		0	0	0	0	0	0	0		OPERATO trombosi emorroidaria ProtFlav	22.206	feci morbide evacuazioni regolari	0	0	0	0	0	0	0		OPERATO trombosi emorroidaria ProtFlav		feci morbide evacuazioni regolari
271	36BABCCA	RMf52	48	1.65	17.6309	OPERATO trombosi emorroidaria controllo	irritazione anale		9	1	1	1	1	1	1	stipsi, trombosi recidivante	6.3		4	1	0	1	1	1	0	OPERATO trombosi emorroidaria controllo		2	1	0	0	1	1	0		OPERATO trombosi emorroidaria controllo	17.6309	evacuazioni regolari	0	0	0	0	1	0	0		OPERATO trombosi emorroidaria controllo		evacuazioni regolari
295	84CBCBAA	RAf58	62	1.6	24.2187	OPERATO trombosi emorroidaria ProtFlav, smette Tamarine	irritazione anale		5	1	0	0	0	0	0	spasmo sfinterico, stipsi,	6.1		0	0	0	0	0	0	0	OPERATO trombosi emorroidaria ProtFlav, smette Tamarine	evacuazioni regolari feci morbide	0	0	0	0	0	0	0		OPERATO trombosi emorroidaria ProtFlav	23.8281	evacuazioni regolari feci morbide	0	0	0	0	0	0	0		OPERATO trombosi emorroidaria ProtFlav		evacuazioni regolari feci morbide
257	26ACBCAB	SCm47	88	1.78	27.7743	OPERATO trombosi emorroidaria ProtFlav	irritazione anale	evacuazione giornaliera 1, feci formate	5	1	0	0	0	0	0	stipsi ostinata	6.1		0	0	0	0	0	0	0	OPERATO trombosi emorroidaria ProtFlav		0	0	0	0	0	0	0		OPERATO trombosi emorroidaria ProtFlav	27.7743	evacuazioni regolari feci morbide	0	0	0	0	0	0	0		OPERATO trombosi emorroidaria ProtFlav		evacuazioni regolari feci morbide
124	81CBBCAA	SIf47	55	1.61	21.2183	OPERATO trombosi emorroidaria ProtCent	irritazione anale	anite	7	1	1	1	0	0	0	trombosi posteriore dx, evacuazioni semiliquide	6.2		3	1	1	1	0	0	0	OPERATO trombosi emorroidaria ProtCent		1	0	0	0	0	0	0		OPERATO trombosi emorroidaria ProtCent	20.8325	evacuazioni regolari feci morbide	0	0	0	0	0	0	0		OPERATO trombosi emorroidaria ProtCent		evacuazioni regolari feci morbide
391	29ACCBAB	TGf28	64	1.57	25.9645	OPERATO trombosi emorroidaria controllo	irritazione anale		5	1	0	0	1	0	0	feci caprine, stipsi	6.3		3	1	0	0	1	0	0	OPERATO trombosi emorroidaria controllo		0	0	0	0	1	0	0		OPERATO trombosi emorroidaria controllo	25.9645	evacuazioni regolari feci morbide	0	0	0	0	0	0	0		OPERATO trombosi emorroidaria controllo		evacuazioni regolari feci morbide
195	45BBACCA	VGm56	87	1.78	27.4587	OPERATO trombosi emorroidaria ProtCent	irritazione anale	stipsi, feci dure, emorroidi IV, 1 evacuazione giornaliera	10	1	0	0	1	0	0	emorroidi IV, Già OPERATO COLECISTI OPEN E LAPAROCELE	6.2		6	1	0	0	1	0	0	OPERATO trombosi emorroidaria ProtCent		3	0	0	0	1	0	0		OPERATO trombosi emorroidaria ProtCent	26.8274	evacuazioni regolari	0	0	0	0	0	0	0		OPERATO trombosi emorroidaria ProtCent		evacuazioni regolari feci morbide
138	9ABACCB	ZAm37	70	1.77	22.3435	OPERATO trombosi emorroidaria ProtFlav	irritazione anale		7	1	1	0	0	0	0	trombosi post dx, episodio diarroico, portatore MICI, morbo di Crohn	6.1	evacuazioni regolari	0	0	0	0	0	0	0	OPERATO trombosi emorroidaria ProtFlav		0	0	0	0	0	0	0		OPERATO trombosi emorroidaria ProtFlav	21.7051	evacuazioni regolari	0	0	0	0	0	0	0		OPERATO trombosi emorroidaria ProtFlav		evacuazioni regolari feci morbide
498	12ABBCCA	TLf29	54	1.65	19.8347	OPERATO trombosi emorroidaria ProtCent	irritazione anale	evacuazione feci formate giornaliera, posteriore dx tronbizzato	9	1	0	0	0	1	1	MUTAZIONE GENETICA OMOZIGORE TROBOFILIA RISCHIO AUMENTATO 80 VOLTE MTHFR assume acido folico	6.2	evacuazioni regolari	0	0	0	0	0	0	0	OPERATO trombosi emorroidaria ProtCent	evacuazioni regolari	0	0	0	0	0	0	0		OPERATO trombosi emorroidaria ProtCent	19.8347	evacuazioni regolari	0	0	0	0	0	0	0		OPERATO trombosi emorroidaria ProtCent		evacuazioni regolari feci morbide
502	2AABCBC	VMm70	66	1.7	22.8374	OPERATO trombosi emorroidaria ProtFlav	irritazione anale	evacuazione feci formate giornaliera, sin trombizzato	8	1	0	0	0	1	1	MUTAZIONE GENETICA OMOZIGORE TROBOFILIA RISCHIO AUMENTATO 80 VOLTE MTHFR assume acido folico	6.1	evacuazioni regolari	3	1	0	0	0	1	1	OPERATO trombosi emorroidaria ProtFlav		0	0	0	0	0	0	0		OPERATO trombosi emorroidaria ProtFlav	18.6851	evacuazioni regolari	0	0	0	0	0	0	0		OPERATO trombosi emorroidaria ProtFlav		feci morbide evacuazioni regolari
506	64CABABC	VEf37	53	1.68	18.7783	OPERATO trombosi emorroidaria ProtFlav	irritazione anale	evacuazione feci formate giornaliera sin tronbizzato	8	1	0	1	0	1	1	sin tronbizzato	6.1	evacuazioni regolari	2	1	0	1	0	1	1	OPERATO trombosi emorroidaria ProtFlav		0	0	0	0	0	0	0		OPERATO trombosi emorroidaria ProtCent	19.1327	evacuazioni regolari	0	0	0	0	0	0	0		OPERATO trombosi emorroidaria ProtFlav		feci morbide evacuazioni regolari
509	64CABABC	ZGm52	83	1.85	24.2513	OPERATO trombosi emorroidaria ProtFlav	irritazione anale	evacuazione feci formate giornaliera	4	1	0	1	0	0	1	MUTAZIONE GENETICA OMOZIGORE TROBOFILIA RISCHIO AUMENTATO 80 VOLTE MTHFR assume acido folico	6.1	evacuazioni regolari	2	1	0	1	0	0	1	OPERATO trombosi emorroidaria ProtFlav		0	0	0	0	0	0	0		OPERATO trombosi emorroidaria ProtFlav	24.2513	evacuazioni regolari	0	0	0	0	0	0	0		OPERATO trombosi emorroidaria ProtFlav		feci morbide evacuazioni regolari
282	68CABCAB	GRf25	70	1.7	24.2215	OPERATO trombosi emorroidaria ProtFlav	irritazione anale	dolore acuto	9	1	1	1	0	0	0	sin trombizzato	6.1	evacuazioni regolari	6	1	1	1	0	0	0	OPERATO trombosi emorroidaria ProtFlav		3	0	0	0	0	0	0		OPERATO trombosi emorroidaria ProtFlav	23.5294	dolore acuto	0	0	0	0	0	0	0		OPERATO trombosi emorroidaria ProtFlav		evacuazioni regolari feci morbide
452	53BCACAB	MTf45	59	1.7	20.4152	OPERATO trombosi emorroidaria ProtFlav	irritazione anale	stipsi, feci caprine	6	1	0	1	1	1	1	cardioaspirina	6.1		6	1	0	1	1	1	1	OPERATO trombosi emorroidaria ProtFlav		3	1	0	1	1	0	1		OPERATO trombosi emorroidaria ProtFlav	19.7232	evacuazioni regolari gavocciolo rientrato	2	1	0	1	0	0	0		OPERATO trombosi emorroidaria ProtFlav		evacuazioni regolari gavocciolo rientrato
PFU48	29ACCBAB	RGm72	81	1.7	28	OPERATO trombosi emorroidaria ProtCent	irritazione anale	feci caprine	8	0	0	0	1	0	0	obesità e trombosi emorroidaria in famiglia, polipi colon in famiglia	6.2		3	0	0	0	1	0	0	OPERATO trombosi emorroidaria ProtCent		1	0	0	0	1	0	0		OPERATO trombosi emorroidaria ProtCent		evacuazioni regolari gavocciolo rientrato	0	0	0	0	0	0	0		OPERATO trombosi emorroidaria ProtCent		evacuazioni regolari gavocciolo rientrato
472	62CAABCB	PPf45	58	1.76	18.7242	trombosi emorroidaria non operata ProtCent	irritazione anale	feci dure ano umido, spinge	4	1	0	0	1	1	1	GAVOCCIOLO SIN iiiSTADIO, feci dure ano umido, spinge	6.2		3	0	0	0	1	1	0	trombosi emorroidaria non operata ProtCent	feci morbide evacuazioni regolari	0	0	0	0	0	1	0		trombosi emorroidaria non operata ProtCent	28.4091	evacuazioni regolari gavocciolo	0	0	0	0	0	0	0		trombosi emorroidaria non operata ProtCent		evacuazioni regolari feci morbide
483	73CBAABC	REm37	86	1.8	26.5432	trombosi emorroidaria non operata ProtFlav	irritazione anale	feci dure ano umido, spinge	6	1	0	0	1	0	0	feci dure ano umido, spinge	6.4		5	0	0	0	1	0	0	trombosi emorroidaria non operata ProtFlav		2	0	0	0	1	1	0		trombosi emorroidaria non operata ProtFlav	25.9259	evacuazioni regolari	0	0	0	0	0	0	0		trombosi emorroidaria non operata ProtFlav		evacuazioni regolari feci morbide
331	37BACABC	GVm46	66	1.8	20.3704	trombosi emorroidaria non operata controllo	irritazione anale	evacuazioni settimanali 2, feci caprine	8	1	1	0	1	1	1	stipsi	6.6		6	1	1	0	1	1	1	trombosi emorroidaria non operata controllo		5	0	0	0	1	0	1		trombosi emorroidaria non operata controllo	19.7531		4	0	0	0	1	0	1		trombosi emorroidaria non operata controllo
																DIAGNOSI	6.1	OPERATO trombosi emorroidaria ProtFlav
																	6.2	OPERATO trombosi emorroidaria ProtCent
																	6.3	OPERATO trombosi emorroidaria controllo
																	6.4	NON OPERATO trombosi emorroidaria ProtFlav
																	6.5	NON OPERATO trombosi emorroidaria ProtCent
																	6.6	NON OPERATO trombosi emorroidaria controllo
[truncated: 27 more columns]
